# Supplementary material for: Guanidinium 3-carb­oxy-2,3-dihydroxy­propanoate monohydrate
Source: Acta Crystallogr Sect E Struct Rep Online. 2009 Sep 19;65(Pt 10):o2508–9. doi: 10.1107/S1600536809037313 (PMC2970441; doi:10.1107/S1600536809037313)
Supplement: Supplementary file 2 [file e-65-o2508-Isup2.hkl]

# 
# h,k,l, Fc-squared, Fo-squared, sigma(Fo-squared) and status flag 
# 
data_I
_shelx_title ' hsn1 in P-1 (100K)' 
_shelx_refln_list_code          4 
_shelx_F_calc_maximum       72.26 
_exptl_crystal_F_000       240.00 
_reflns_d_resolution_high  0.6593 
 
loop_ 
 _symmetry_equiv_pos_as_xyz 
 'x, y, z' 
 '-x, -y, -z' 
 
_cell_length_a     7.4588 
_cell_length_b     8.0931 
_cell_length_c     8.6423 
_cell_angle_alpha  72.415 
_cell_angle_beta   71.620 
_cell_angle_gamma  81.558 
 
_shelx_F_squared_multiplier     1.000 
 
loop_ 
 _refln_index_h 
 _refln_index_k 
 _refln_index_l 
 _refln_F_squared_calc 
 _refln_F_squared_meas 
 _refln_F_squared_sigma 
 _refln_observed_status 
   1   0   0       36.45       43.25      0.76 o 
   2   0   0      485.60      461.65      5.30 o 
   3   0   0       15.69       18.25      0.30 o 
   4   0   0      553.06      585.96      4.80 o 
   5   0   0        8.54        9.77      0.26 o 
   6   0   0        2.71        3.84      0.22 o 
   7   0   0        0.12        0.46      0.14 o 
   8   0   0       36.62       42.37      1.29 o 
   9   0   0       61.65       59.87      3.05 o 
  10   0   0        0.24        0.17      0.32 o 
 -10   1   0       23.91       23.01      1.70 o 
  -9   1   0       92.62       94.70      2.26 o 
  -8   1   0       10.43        9.19      0.53 o 
  -7   1   0       27.13       28.57      0.79 o 
  -6   1   0       17.18       17.14      0.56 o 
  -5   1   0        8.14       11.25      0.74 o 
  -4   1   0       74.02       81.86      1.44 o 
  -3   1   0      317.99      338.18      3.18 o 
  -2   1   0     4911.91     4811.80    194.14 o 
  -1   1   0      134.19      124.50      1.45 o 
   0   1   0      237.86      266.16      5.53 o 
   1   1   0      771.60      775.51     14.31 o 
   2   1   0     1109.93     1139.01     17.37 o 
   3   1   0      144.47      143.96      1.72 o 
   4   1   0      209.14      216.62      1.96 o 
   5   1   0       57.39       58.12      0.70 o 
   6   1   0      145.78      144.11      1.54 o 
   7   1   0       34.56       31.12      0.76 o 
   8   1   0       70.70       72.27      1.41 o 
   9   1   0       77.24       78.96      2.01 o 
  10   1   0        3.26        2.88      0.62 o 
 -10   2   0       30.07       36.09      3.61 o 
  -9   2   0       85.83       80.38      1.67 o 
  -8   2   0        0.05        0.03      0.23 o 
  -7   2   0       11.32        9.24      0.48 o 
  -6   2   0      179.62      175.84      2.81 o 
  -5   2   0      107.17      111.12      1.59 o 
  -4   2   0      666.86      658.07      7.59 o 
  -3   2   0     1046.14     1068.88     10.89 o 
  -2   2   0     3027.60     3086.25     22.41 o 
  -1   2   0      485.61      484.32      5.13 o 
   0   2   0      143.58      130.02      1.43 o 
   1   2   0     1512.56     1478.24     16.26 o 
   2   2   0      257.06      229.09      8.01 o 
   3   2   0      133.38      153.88      1.58 o 
   4   2   0       13.82       10.36      0.26 o 
   5   2   0      874.00      870.66      6.55 o 
   6   2   0      167.25      173.33      2.02 o 
   7   2   0      136.69      129.14      1.90 o 
   8   2   0       16.96       18.29      0.71 o 
   9   2   0       71.57       77.72      1.68 o 
  10   2   0        2.52        2.08      0.36 o 
 -10   3   0       35.29       37.30      1.89 o 
  -9   3   0      146.82      154.56      3.25 o 
  -8   3   0       13.72       12.55      0.88 o 
  -7   3   0        0.34        0.33      0.30 o 
  -6   3   0        6.62        6.56      0.95 o 
  -5   3   0        3.76        2.09      0.26 o 
  -4   3   0      644.24      653.00      7.57 o 
  -3   3   0       53.39       55.38      0.72 o 
  -2   3   0        2.99        3.13      0.20 o 
  -1   3   0        8.42        7.13      0.38 o 
   0   3   0      210.95      240.97      3.39 o 
   1   3   0     1268.88     1321.69     12.19 o 
   2   3   0      109.27      121.59      1.62 o 
   3   3   0      428.70      466.31      5.84 o 
   4   3   0        3.97        5.30      0.22 o 
   5   3   0      874.19      858.23      7.02 o 
   6   3   0       27.80       26.65      0.74 o 
   7   3   0        0.37        0.28      0.16 o 
   8   3   0       27.04       24.65      1.14 o 
   9   3   0      226.90      226.70     10.90 o 
  10   3   0       16.65       17.16      0.77 o 
  -9   4   0       22.68       22.99      2.77 o 
  -8   4   0        2.11        1.57      0.38 o 
  -7   4   0        0.23        0.25      0.23 o 
  -6   4   0       70.14       67.72      2.12 o 
  -5   4   0      615.95      590.86      7.44 o 
  -4   4   0       78.25       75.21      1.32 o 
  -3   4   0      140.30      155.16      1.36 o 
  -2   4   0       66.68       72.49      0.70 o 
  -1   4   0      994.02     1081.38     10.81 o 
   0   4   0      152.83      151.46      1.51 o 
   1   4   0        3.91        8.80      0.29 o 
   2   4   0       17.26       17.47      0.48 o 
   3   4   0       51.94       50.58      0.97 o 
   4   4   0      204.50      202.30      2.58 o 
   5   4   0        0.01        0.64      0.18 o 
   6   4   0       53.07       54.31      1.11 o 
   7   4   0      196.08      191.52      2.54 o 
   8   4   0        1.41        0.39      0.44 o 
   9   4   0        1.62        1.19      0.45 o 
  10   4   0        0.42        0.34      0.43 o 
  -9   5   0        5.01        3.27      0.90 o 
  -8   5   0       64.96       64.80      1.85 o 
  -7   5   0      120.72      113.76      2.44 o 
  -6   5   0       56.75       55.99      1.93 o 
  -5   5   0        2.48        2.19      0.28 o 
  -4   5   0     1118.80     1075.22     12.24 o 
  -3   5   0      219.83      219.55      2.17 o 
  -2   5   0       28.74       25.36      0.35 o 
  -1   5   0       37.99       32.84      0.41 o 
   0   5   0        4.45        8.24      0.23 o 
   1   5   0        1.40        1.31      0.14 o 
   2   5   0      293.22      298.30      3.17 o 
   3   5   0      679.73      634.68      7.18 o 
   4   5   0       13.82       12.16      0.70 o 
   5   5   0       83.03       76.81      1.20 o 
   6   5   0       60.05       59.88      1.08 o 
   7   5   0        5.51        4.50      0.35 o 
   8   5   0       13.18       12.48      0.98 o 
   9   5   0       20.66       21.50      1.31 o 
  -8   6   0        2.82        3.17      0.82 o 
  -7   6   0        3.45        2.88      0.45 o 
  -6   6   0       77.20       75.38      1.79 o 
  -5   6   0        3.47        2.57      0.34 o 
  -4   6   0      178.25      166.69      2.73 o 
  -3   6   0        1.64        1.15      0.15 o 
  -2   6   0       21.39       24.66      0.39 o 
  -1   6   0       57.36       55.79      1.15 o 
   0   6   0       91.59       93.97      0.96 o 
   1   6   0       24.83       25.42      0.61 o 
   2   6   0       49.62       50.03      0.99 o 
   3   6   0       15.20       11.81      0.82 o 
   4   6   0       24.90       21.77      0.70 o 
   5   6   0      209.69      196.59      2.84 o 
   6   6   0       33.59       35.13      0.84 o 
   7   6   0       23.26       22.86      0.72 o 
   8   6   0        7.23        5.70      0.59 o 
   9   6   0       29.23       31.64      1.66 o 
  -8   7   0       54.71       56.33      1.77 o 
  -7   7   0       47.95       45.54      1.46 o 
  -6   7   0       13.42       11.21      1.00 o 
  -5   7   0       41.53       40.35      1.28 o 
  -4   7   0        8.93        7.95      0.72 o 
  -3   7   0        2.19        1.36      0.19 o 
  -2   7   0       45.37       43.31      0.74 o 
  -1   7   0       25.89       25.92      0.65 o 
   0   7   0      112.89      112.79      1.53 o 
   1   7   0       14.74       14.54      0.50 o 
   2   7   0       97.81      100.94      1.84 o 
   3   7   0       25.53       24.93      1.13 o 
   4   7   0      101.29       98.40      1.76 o 
   5   7   0      196.08      182.70      2.79 o 
   6   7   0       10.72       11.57      0.66 o 
   7   7   0       16.86       17.38      0.66 o 
   8   7   0       94.07      100.71      3.41 o 
  -7   8   0       26.25       28.53      1.39 o 
  -6   8   0       44.75       43.56      1.34 o 
  -5   8   0        0.04        0.33      0.23 o 
  -4   8   0       17.84       17.86      0.72 o 
  -3   8   0        2.52        2.40      0.28 o 
  -2   8   0        0.51        0.41      0.19 o 
  -1   8   0        0.15       -0.07      0.22 o 
   0   8   0       29.71       29.71      0.96 o 
   1   8   0      244.18      235.23      3.10 o 
   2   8   0      105.12      105.34      1.78 o 
   3   8   0        9.47       10.61      0.55 o 
   4   8   0      148.37      148.72      2.43 o 
   5   8   0        4.27        3.63      0.42 o 
   6   8   0       29.14       27.96      1.00 o 
   7   8   0        5.57        4.51      0.52 o 
   8   8   0        0.18        0.42      0.31 o 
  -6   9   0        3.27        2.00      0.41 o 
  -5   9   0       10.23        9.87      1.47 o 
  -4   9   0       16.12       18.14      0.74 o 
  -3   9   0       43.86       44.72      1.29 o 
  -2   9   0       69.59       68.17      1.39 o 
  -1   9   0        0.01        0.00      0.16 o 
   0   9   0       75.13       74.75      1.59 o 
   1   9   0       21.18       24.26      0.75 o 
   2   9   0        9.10        7.59      0.53 o 
   3   9   0        0.11        0.38      0.33 o 
   4   9   0        3.22        1.66      0.40 o 
   5   9   0       24.63       23.65      1.25 o 
   6   9   0       34.50       35.96      1.19 o 
   7   9   0       25.08       19.72      1.43 o 
  -5  10   0        9.64       10.32      0.77 o 
  -4  10   0       47.69       51.57      1.56 o 
  -3  10   0        9.40       10.96      0.63 o 
  -2  10   0      149.79      164.78      3.27 o 
  -1  10   0       50.74       49.79      1.88 o 
   0  10   0       35.01       37.67      1.33 o 
   1  10   0       10.68       11.66      0.99 o 
   2  10   0       24.73       29.26      0.92 o 
   3  10   0       10.99        8.83      0.58 o 
   4  10   0        9.75        9.39      0.68 o 
   5  10   0       35.92       34.64      1.35 o 
   6  10   0        7.07        6.40      0.93 o 
  -3  11   0        4.69        3.17      0.39 o 
  -2  11   0        9.85       10.39      0.55 o 
  -1  11   0        8.55        7.09      0.51 o 
   0  11   0        0.32        0.37      0.27 o 
   1  11   0        6.86        6.67      0.72 o 
   2  11   0        3.77        2.93      0.45 o 
   3  11   0      101.14      108.52      4.24 o 
   4  11   0        0.18        0.45      0.43 o 
  -2 -11   1        2.40        2.72      0.52 o 
  -1 -11   1        3.76        3.82      0.64 o 
   0 -11   1        7.93        7.99      0.48 o 
   1 -11   1        0.57       -0.17      0.56 o 
  -5 -10   1       16.33       19.01      1.30 o 
  -4 -10   1        3.52        3.63      0.65 o 
  -3 -10   1        0.10        0.13      0.26 o 
  -2 -10   1        3.54        2.30      0.36 o 
  -1 -10   1       46.45       48.29      2.17 o 
   0 -10   1       12.06       11.69      0.52 o 
   1 -10   1        5.20        6.74      1.08 o 
   4 -10   1      128.32      141.38      2.82 o 
  -6  -9   1       12.89       10.38      1.04 o 
  -5  -9   1        0.62        1.14      0.33 o 
  -4  -9   1       37.13       37.24      1.13 o 
  -3  -9   1       16.48       15.56      0.75 o 
  -2  -9   1        8.65        7.88      0.50 o 
  -1  -9   1       52.04       52.10      1.15 o 
   0  -9   1       96.75       94.71      2.16 o 
   1  -9   1       10.47       10.31      0.51 o 
   2  -9   1        0.24        0.15      0.46 o 
   4  -9   1       21.11       22.77      0.76 o 
   5  -9   1        0.34        0.15      0.28 o 
   6  -9   1        0.02        0.21      0.27 o 
  -7  -8   1        1.18        1.43      0.40 o 
  -6  -8   1       76.75       75.36      2.57 o 
  -5  -8   1        0.74        0.95      0.29 o 
  -4  -8   1        0.75        0.98      0.26 o 
  -3  -8   1       42.30       39.49      1.04 o 
  -2  -8   1      302.15      299.80      4.58 o 
  -1  -8   1       11.75       11.85      0.54 o 
   0  -8   1        5.63        6.20      0.35 o 
   1  -8   1        0.48        0.33      0.14 o 
   2  -8   1      371.12      381.83      4.22 o 
   3  -8   1       40.52       43.30      2.36 o 
   4  -8   1       17.33       17.40      0.64 o 
   5  -8   1       22.73       23.51      0.85 o 
   6  -8   1        0.11       -0.08      0.23 o 
   7  -8   1        0.05       -0.10      0.26 o 
  -8  -7   1        0.12        0.05      0.35 o 
  -7  -7   1        9.04       10.42      1.44 o 
  -6  -7   1        0.78        1.55      0.34 o 
  -5  -7   1       91.03       88.60      1.76 o 
  -4  -7   1        0.21        0.40      0.20 o 
  -3  -7   1      114.26      102.58      1.77 o 
  -2  -7   1      245.83      242.63      4.03 o 
  -1  -7   1        1.16        2.20      0.29 o 
   0  -7   1      108.14      108.37      1.50 o 
   1  -7   1      118.52      118.27      1.48 o 
   2  -7   1        5.69        9.31      0.51 o 
   3  -7   1        0.04        0.17      0.12 o 
   4  -7   1       16.10       14.46      0.57 o 
   5  -7   1      162.88      166.47      4.24 o 
   6  -7   1        4.36        2.94      0.54 o 
   7  -7   1        3.94        4.64      0.52 o 
   8  -7   1       15.07       14.66      1.21 o 
  -9  -6   1        0.89        1.12      0.55 o 
  -8  -6   1        0.22        0.83      0.50 o 
  -7  -6   1        0.22        0.25      0.21 o 
  -6  -6   1        0.08        0.32      0.23 o 
  -5  -6   1      142.94      130.17      2.58 o 
  -4  -6   1        9.07        7.48      0.72 o 
  -3  -6   1       19.46       19.00      1.99 o 
  -2  -6   1      566.83      551.26      7.40 o 
  -1  -6   1      891.73      857.08      9.19 o 
   0  -6   1      103.26      107.73      0.96 o 
   1  -6   1       79.65       80.72      1.30 o 
   2  -6   1       24.51       26.15      0.60 o 
   3  -6   1      251.69      249.60      2.48 o 
   4  -6   1      107.49      104.40      2.36 o 
   5  -6   1       17.21       17.41      0.69 o 
   6  -6   1        0.96        1.36      0.32 o 
   7  -6   1       81.25       82.70      2.00 o 
   8  -6   1       21.47       21.14      1.25 o 
  -9  -5   1       15.86       18.00      1.24 o 
  -8  -5   1        9.69       10.61      0.92 o 
  -7  -5   1        5.93        6.33      1.39 o 
  -6  -5   1        7.18        6.61      0.44 o 
  -5  -5   1        2.05        1.89      0.27 o 
  -4  -5   1       17.23       16.36      0.71 o 
  -3  -5   1       44.81       40.33      1.06 o 
  -2  -5   1      229.05      225.69      2.91 o 
  -1  -5   1        5.60        4.31      0.25 o 
   0  -5   1      542.99      539.41      4.17 o 
   1  -5   1        5.04        5.98      0.28 o 
   2  -5   1       21.64       21.57      0.45 o 
   3  -5   1        3.51        3.45      0.25 o 
   4  -5   1       59.99       56.65      2.26 o 
   5  -5   1       12.88       12.16      0.51 o 
   6  -5   1       22.15       20.64      0.74 o 
   7  -5   1      260.50      263.46      4.35 o 
   8  -5   1       20.57       20.09      0.99 o 
   9  -5   1       10.85        8.54      0.98 o 
  -9  -4   1        0.00       -0.18      0.35 o 
  -8  -4   1        0.35        1.32      0.43 o 
  -7  -4   1       50.30       49.51      1.61 o 
  -6  -4   1        0.00        0.31      0.20 o 
  -5  -4   1      343.52      348.70      4.16 o 
  -4  -4   1      297.82      301.61      3.62 o 
  -3  -4   1      393.65      402.10      6.46 o 
  -2  -4   1       29.24       32.71      0.71 o 
  -1  -4   1       93.85       82.60      1.22 o 
   0  -4   1      202.06      206.08      1.71 o 
   1  -4   1      264.15      280.61      3.96 o 
   2  -4   1        0.15        1.45      0.14 o 
   3  -4   1      182.57      170.40      1.39 o 
   4  -4   1      254.88      233.40      3.09 o 
   5  -4   1        9.54       10.76      0.49 o 
   6  -4   1       21.45       21.56      1.04 o 
   7  -4   1       18.00       20.03      0.88 o 
   8  -4   1       26.41       31.29      2.68 o 
   9  -4   1        1.33        0.68      0.36 o 
 -10  -3   1       23.18       27.36      0.97 o 
  -9  -3   1        5.09        4.96      0.45 o 
  -8  -3   1        6.68        5.84      0.45 o 
  -7  -3   1        1.80        1.32      0.25 o 
  -6  -3   1      507.23      519.69      5.05 o 
  -5  -3   1        0.98        0.74      0.15 o 
  -4  -3   1        4.59        5.68      0.65 o 
  -3  -3   1       24.34       26.58      0.58 o 
  -2  -3   1      957.42      999.99     10.63 o 
  -1  -3   1      359.47      348.09      4.43 o 
   0  -3   1      314.75      346.14      3.93 o 
   1  -3   1       83.49       94.78      1.24 o 
   2  -3   1      512.49      491.49      3.50 o 
   3  -3   1        1.07        0.93      0.09 o 
   4  -3   1      486.11      485.32      6.80 o 
   5  -3   1        0.41        0.76      0.28 o 
   6  -3   1      185.30      195.07      3.69 o 
   7  -3   1       15.48       15.63      0.77 o 
   8  -3   1       68.57       69.23      1.83 o 
   9  -3   1        3.56        3.50      0.71 o 
  10  -3   1        6.81        6.30      0.73 o 
 -10  -2   1       25.91       27.79      0.98 o 
  -9  -2   1        5.10        6.57      0.51 o 
  -8  -2   1        0.00        0.17      0.21 o 
  -7  -2   1       98.41      104.16      1.79 o 
  -6  -2   1      442.77      431.74      4.31 o 
  -5  -2   1        2.96        3.24      0.19 o 
  -4  -2   1       89.51       92.39      1.02 o 
  -3  -2   1       54.38       61.13      0.70 o 
  -2  -2   1     1198.58     1296.79     16.01 o 
  -1  -2   1      710.77      755.12      7.98 o 
   0  -2   1      437.46      417.87      4.82 o 
   1  -2   1     1432.06     1355.81     15.99 o 
   2  -2   1       20.02       22.47      0.29 o 
   3  -2   1       19.84       13.25      0.22 o 
   4  -2   1       57.07       67.35      1.03 o 
   5  -2   1      146.26      137.91      2.10 o 
   6  -2   1        0.30        0.44      0.18 o 
   7  -2   1        7.74        6.85      0.54 o 
   8  -2   1      128.26      115.29      2.47 o 
   9  -2   1        4.00        3.70      0.54 o 
  10  -2   1        3.14        2.34      0.40 o 
 -10  -1   1        2.63        3.01      0.63 o 
  -9  -1   1      127.67      133.50      2.09 o 
  -8  -1   1       20.83       21.86      0.68 o 
  -7  -1   1        6.63        6.54      0.37 o 
  -6  -1   1      101.32       98.85      1.52 o 
  -5  -1   1      685.68      694.28      5.23 o 
  -4  -1   1        0.22       -0.08      0.08 o 
  -3  -1   1      751.49      838.02      7.61 o 
  -2  -1   1       78.77       92.18      1.42 o 
  -1  -1   1      851.74      858.63     15.73 o 
   0  -1   1     2283.28     2256.94     30.48 o 
   1  -1   1       58.24       61.97      0.83 o 
   2  -1   1     1992.20     1993.32     25.52 o 
   3  -1   1      663.67      702.25      5.57 o 
   4  -1   1      479.07      518.06     10.76 o 
   5  -1   1       81.49       85.68      1.63 o 
   6  -1   1      127.35      133.84      1.91 o 
   7  -1   1        4.59        6.77      0.40 o 
   8  -1   1        3.14        2.00      0.39 o 
   9  -1   1       51.14       48.07      1.21 o 
  10  -1   1       21.07       19.53      1.51 o 
 -10   0   1        3.28        2.97      0.69 o 
  -9   0   1       28.13       27.05      1.23 o 
  -8   0   1       25.77       24.24      0.68 o 
  -7   0   1       43.95       43.80      0.92 o 
  -6   0   1      301.76      292.50      3.25 o 
  -5   0   1       57.41       48.12      0.67 o 
  -4   0   1       16.43       13.73      0.30 o 
  -3   0   1       42.66       47.14      0.63 o 
  -2   0   1       87.70       98.14      1.18 o 
  -1   0   1       97.03      115.79      1.64 o 
   0   0   1       46.65       54.03      1.19 o 
   1   0   1       13.04       17.32      0.36 o 
   2   0   1      812.70      800.06     10.21 o 
   3   0   1     5221.00     5164.55     59.68 o 
   4   0   1       18.62       16.78      0.24 o 
   5   0   1      214.73      213.25      1.76 o 
   6   0   1        0.48        0.87      0.13 o 
   7   0   1      165.04      139.17      2.07 o 
   8   0   1        0.00        0.25      0.19 o 
   9   0   1        2.39        1.09      0.33 o 
  10   0   1        0.76        1.44      0.41 o 
 -10   1   1        0.15        0.32      0.36 o 
  -9   1   1      116.71      119.64      2.66 o 
  -8   1   1       78.60       79.86      1.59 o 
  -7   1   1       54.43       56.11      1.44 o 
  -6   1   1      149.76      143.34      3.39 o 
  -5   1   1        0.03        0.73      0.15 o 
  -4   1   1        9.61       10.71      0.22 o 
  -3   1   1      261.65      303.56      2.26 o 
  -2   1   1      414.52      436.74      5.07 o 
  -1   1   1      869.74      884.64     13.29 o 
   1   1   1      112.20      108.67      1.20 o 
   2   1   1       65.64       59.15      0.89 o 
   3   1   1     1294.58     1417.53     12.10 o 
   4   1   1       26.55       14.39      0.26 o 
   5   1   1      277.38      276.39      2.26 o 
   6   1   1       13.08       12.92      0.34 o 
   7   1   1       64.86       67.43      1.03 o 
   8   1   1       28.53       26.68      0.70 o 
   9   1   1      172.44      178.91      3.94 o 
  10   1   1        0.00        0.14      0.37 o 
 -10   2   1       76.69       82.97      2.29 o 
  -9   2   1        2.23        2.06      0.37 o 
  -8   2   1       20.23       21.46      0.78 o 
  -7   2   1        2.27        2.28      0.30 o 
  -6   2   1       24.63       22.24      0.66 o 
  -5   2   1      138.39      142.57      2.56 o 
  -4   2   1        1.46        2.57      0.28 o 
  -3   2   1        2.46       10.28      0.37 o 
  -2   2   1      496.81      509.65      5.29 o 
  -1   2   1      344.29      382.66      4.97 o 
   0   2   1     4743.02     4511.02     90.65 o 
   1   2   1      194.57      206.10      2.15 o 
   2   2   1      216.85      232.33      2.33 o 
   3   2   1     1943.23     1998.80     17.03 o 
   4   2   1        3.03        3.07      0.15 o 
   5   2   1       52.90       57.86      0.68 o 
   6   2   1       26.00       29.18      0.48 o 
   7   2   1      121.10      125.72      1.83 o 
   8   2   1       38.35       39.22      1.05 o 
   9   2   1      131.79      135.76      2.43 o 
  10   2   1       26.05       22.57      1.31 o 
  -9   3   1        2.51        2.99      0.42 o 
  -8   3   1       21.10       23.86      1.08 o 
  -7   3   1        0.19        0.31      0.25 o 
  -6   3   1       88.24       78.69      1.97 o 
  -5   3   1      268.88      265.66      5.39 o 
  -4   3   1       98.41       99.45      1.83 o 
  -3   3   1      846.45      904.24     10.57 o 
  -2   3   1      147.88      138.96      1.44 o 
  -1   3   1       17.72       27.39      0.40 o 
   0   3   1      466.77      452.79      4.27 o 
   1   3   1     1373.09     1438.93     11.88 o 
   2   3   1        9.02       10.24      0.29 o 
   3   3   1       10.47       10.33      0.29 o 
   4   3   1      493.35      505.27      3.97 o 
   5   3   1      379.08      389.69      3.12 o 
   6   3   1        4.97        4.83      0.36 o 
   7   3   1        7.21        6.97      0.43 o 
   8   3   1      133.08      131.80      4.37 o 
   9   3   1        4.72        5.90      0.74 o 
  10   3   1        8.95       10.40      0.67 o 
  -9   4   1       62.59       62.29      2.06 o 
  -8   4   1        4.07        2.08      0.44 o 
  -7   4   1      316.43      322.12      5.14 o 
  -6   4   1        0.02        0.51      0.24 o 
  -5   4   1       31.89       31.46      0.98 o 
  -4   4   1      147.67      142.77      2.14 o 
  -3   4   1      158.37      162.11      2.45 o 
  -2   4   1      667.08      705.13      5.74 o 
  -1   4   1      658.96      708.40      5.60 o 
   0   4   1       46.15       44.85      0.61 o 
   1   4   1      104.58      102.02      1.14 o 
   2   4   1      131.32      128.71      1.40 o 
   3   4   1       30.67       39.55      0.77 o 
   4   4   1      149.06      155.12      1.65 o 
   5   4   1       29.80       33.91      0.60 o 
   6   4   1       31.07       32.21      0.59 o 
   7   4   1       62.33       56.45      1.08 o 
   8   4   1       40.15       39.94      1.06 o 
   9   4   1        0.20        0.50      0.25 o 
  10   4   1        7.59        6.62      0.50 o 
  -9   5   1        2.97        2.56      0.54 o 
  -8   5   1       23.91       24.07      1.13 o 
  -7   5   1        7.77        7.18      1.32 o 
  -6   5   1        1.93        2.20      0.36 o 
  -5   5   1       21.19       23.40      0.86 o 
  -4   5   1        6.43        6.64      0.38 o 
  -3   5   1      127.04      120.55      1.87 o 
  -2   5   1       14.20       13.86      0.33 o 
  -1   5   1      255.36      267.15      2.34 o 
   0   5   1        2.45        3.03      0.23 o 
   1   5   1      106.20       92.65      1.12 o 
   2   5   1       33.73       40.67      0.87 o 
   3   5   1      472.66      487.12      4.91 o 
   4   5   1       27.23       25.62      0.57 o 
   5   5   1      214.48      194.90      2.28 o 
   6   5   1      215.45      220.18      2.58 o 
   7   5   1        2.18        2.08      0.31 o 
   8   5   1       10.29        8.57      0.90 o 
   9   5   1        1.19        0.45      0.40 o 
  10   5   1        0.27        0.85      0.46 o 
  -8   6   1        4.36        4.44      0.60 o 
  -7   6   1       15.82       15.19      0.85 o 
  -6   6   1        0.34        0.56      0.26 o 
  -5   6   1       23.28       20.16      0.81 o 
  -4   6   1       13.10       13.06      0.60 o 
  -3   6   1       29.72       29.92      1.08 o 
  -2   6   1      225.67      217.97      2.86 o 
  -1   6   1      149.33      166.94      1.74 o 
   0   6   1        0.01        0.56      0.11 o 
   1   6   1      188.71      207.86      2.37 o 
   2   6   1      108.26      103.58      1.86 o 
   3   6   1        0.05        0.23      0.16 o 
   4   6   1       21.82       17.90      0.62 o 
   5   6   1      132.96      128.69      2.08 o 
   6   6   1        0.19        0.46      0.18 o 
   7   6   1        6.99        4.35      0.36 o 
   8   6   1       12.86       14.08      0.96 o 
   9   6   1       37.38       37.87      1.78 o 
  -8   7   1        0.59        0.45      0.34 o 
  -7   7   1        0.91        0.51      0.37 o 
  -6   7   1        4.84        4.73      1.01 o 
  -5   7   1        3.39        3.30      0.40 o 
  -4   7   1       12.89       11.05      0.58 o 
  -3   7   1        4.23        4.16      0.35 o 
  -2   7   1       17.82       15.64      0.50 o 
  -1   7   1      352.22      337.79      3.46 o 
   0   7   1      102.98       96.20      1.49 o 
   1   7   1        4.55        4.72      0.40 o 
   2   7   1      168.38      155.00      2.23 o 
   3   7   1        3.52        2.18      0.28 o 
   4   7   1        0.64        1.09      0.24 o 
   5   7   1       96.79       87.07      2.21 o 
   6   7   1       10.47        8.76      0.86 o 
   7   7   1        0.21        0.05      0.20 o 
   8   7   1       17.28       20.02      1.01 o 
   9   7   1        6.73        5.43      0.81 o 
  -7   8   1       14.51       15.34      2.23 o 
  -6   8   1        1.24        0.93      0.35 o 
  -5   8   1        5.65        5.68      0.51 o 
  -4   8   1       83.84       90.84      1.95 o 
  -3   8   1      203.48      211.26      4.20 o 
  -2   8   1        0.07        0.12      0.14 o 
  -1   8   1        3.82        2.87      0.27 o 
   0   8   1      106.00       92.83      1.52 o 
   1   8   1       48.44       49.87      1.05 o 
   2   8   1       20.65       21.27      0.68 o 
   3   8   1       26.55       23.39      0.76 o 
   4   8   1        9.92        9.07      0.54 o 
   5   8   1        6.40        4.56      0.44 o 
   6   8   1        0.75        0.53      0.27 o 
   7   8   1       29.97       30.45      1.07 o 
   8   8   1       35.66       39.89      2.21 o 
  -6   9   1        3.31        3.16      1.32 o 
  -5   9   1       81.72       81.03      1.94 o 
  -4   9   1       27.87       30.19      1.03 o 
  -3   9   1        1.27        1.77      0.36 o 
  -2   9   1        3.94        4.09      0.37 o 
  -1   9   1        8.82       11.14      0.56 o 
   0   9   1        8.82        9.60      0.46 o 
   1   9   1       23.62       22.43      0.86 o 
   2   9   1       13.18       13.97      0.61 o 
   3   9   1        6.12        4.82      0.42 o 
   4   9   1       19.55       17.83      1.04 o 
   5   9   1        0.74        1.27      0.31 o 
   6   9   1        1.98        2.32      0.41 o 
   7   9   1       50.73       50.26      1.45 o 
  -5  10   1        0.62        1.23      0.44 o 
  -4  10   1        0.04        0.06      0.30 o 
  -3  10   1        0.11        0.09      0.26 o 
  -2  10   1        2.15        2.96      0.43 o 
  -1  10   1       13.19       11.68      0.88 o 
   0  10   1       22.59       23.49      0.75 o 
   1  10   1       56.73       58.61      1.28 o 
   2  10   1       76.47       79.85      1.65 o 
   3  10   1       10.38       11.80      0.65 o 
   4  10   1       34.02       39.70      1.18 o 
   5  10   1       31.14       29.35      1.06 o 
   6  10   1        0.16        0.15      0.46 o 
  -3  11   1       63.71       73.38      2.02 o 
  -2  11   1        8.76       12.57      0.75 o 
  -1  11   1        6.85        6.45      0.61 o 
   0  11   1        0.69        0.85      0.30 o 
   1  11   1       93.26      105.09      2.76 o 
   2  11   1        0.47        0.52      0.28 o 
   3  11   1        3.06        3.06      0.44 o 
   4  11   1       11.52       11.32      1.00 o 
   5  11   1        1.20        0.76      0.51 o 
  -4 -10   2       20.91       23.93      1.41 o 
  -3 -10   2        1.03        1.07      0.74 o 
  -2 -10   2        0.73        0.77      0.50 o 
  -1 -10   2        5.74        6.08      0.59 o 
   0 -10   2        4.22        4.65      0.61 o 
   1 -10   2        7.52        7.60      0.71 o 
  -5  -9   2        3.57        3.76      0.80 o 
  -4  -9   2       49.60       50.06      1.37 o 
  -3  -9   2       22.99       22.05      0.90 o 
  -2  -9   2       20.15       21.70      0.79 o 
  -1  -9   2        1.70        2.08      0.31 o 
   0  -9   2       36.84       37.44      0.82 o 
   1  -9   2       69.59       70.36      1.86 o 
   2  -9   2       50.58       47.41      2.26 o 
   4  -9   2       10.86       12.91      1.38 o 
   5  -9   2       32.63       30.48      0.90 o 
  -6  -8   2        1.49        1.30      0.37 o 
  -5  -8   2       21.74       19.93      0.86 o 
  -4  -8   2        3.90        4.95      0.67 o 
  -3  -8   2        1.12        0.87      0.26 o 
  -2  -8   2       66.08       64.65      2.72 o 
  -1  -8   2       46.46       47.57      1.06 o 
   0  -8   2       41.30       41.33      1.29 o 
   1  -8   2        0.10        1.00      0.29 o 
   2  -8   2       18.87       18.25      0.79 o 
   3  -8   2       25.07       26.35      1.61 o 
   4  -8   2        0.37        0.48      0.17 o 
   5  -8   2        2.55        1.85      0.29 o 
   6  -8   2       22.29       22.69      1.71 o 
   7  -8   2        4.76        4.95      0.53 o 
  -7  -7   2       45.01       47.70      1.74 o 
  -6  -7   2        0.51        0.45      0.29 o 
  -5  -7   2      117.70      112.13      2.50 o 
  -4  -7   2       10.66       10.50      0.70 o 
  -3  -7   2       15.66       15.56      1.26 o 
  -2  -7   2       66.40       64.44      1.50 o 
  -1  -7   2      454.37      455.88      6.31 o 
   0  -7   2       44.46       43.41      0.83 o 
   1  -7   2      300.61      299.58      3.11 o 
   2  -7   2        0.89        1.23      0.21 o 
   3  -7   2       29.44       29.50      1.29 o 
   4  -7   2       18.72       21.56      0.84 o 
   5  -7   2        2.37        2.84      0.64 o 
   6  -7   2        3.38        2.39      0.36 o 
   7  -7   2       69.24       68.76      1.78 o 
   8  -7   2       23.06       21.92      2.32 o 
  -8  -6   2      101.24      110.46      3.46 o 
  -7  -6   2       18.16       18.78      0.78 o 
  -6  -6   2        8.89        8.76      0.70 o 
  -5  -6   2       15.74       16.65      0.85 o 
  -4  -6   2       57.97       53.13      1.76 o 
  -3  -6   2      253.74      248.75      3.94 o 
  -2  -6   2       61.22       60.76      1.39 o 
  -1  -6   2        5.04        4.36      0.89 o 
   0  -6   2        0.80        0.90      0.14 o 
   1  -6   2        3.30        2.16      0.20 o 
   2  -6   2      105.97      100.04      1.38 o 
   3  -6   2       43.03       38.26      0.59 o 
   4  -6   2        0.19        0.37      0.15 o 
   5  -6   2       67.37       69.45      1.96 o 
   6  -6   2        3.72        5.16      0.46 o 
   7  -6   2       33.81       34.55      1.18 o 
   8  -6   2        9.52       10.09      0.74 o 
  -9  -5   2       19.82       19.56      1.34 o 
  -8  -5   2       41.23       39.71      1.83 o 
  -7  -5   2       33.73       34.81      1.03 o 
  -6  -5   2        7.29        6.68      0.46 o 
  -5  -5   2       52.51       52.74      1.47 o 
  -4  -5   2        3.03        3.03      0.40 o 
  -3  -5   2      182.97      191.66      3.13 o 
  -2  -5   2      232.33      232.47      2.86 o 
  -1  -5   2      101.48      101.16      1.33 o 
   0  -5   2      147.35      162.76      1.37 o 
   1  -5   2       87.37       85.34      1.19 o 
   2  -5   2        0.72        0.92      0.14 o 
   3  -5   2        0.22        0.60      0.12 o 
   4  -5   2      279.76      274.31      3.60 o 
   5  -5   2       41.32       43.42      1.01 o 
   6  -5   2        6.36        4.41      0.79 o 
   7  -5   2      110.75      112.38      2.36 o 
   8  -5   2        7.44        8.38      1.11 o 
   9  -5   2        0.75        1.01      0.40 o 
  -9  -4   2       67.55       69.01      2.51 o 
  -8  -4   2        4.82        4.88      0.71 o 
  -7  -4   2        9.51        8.87      0.83 o 
  -6  -4   2       12.14       12.41      0.55 o 
  -5  -4   2      102.93      106.69      1.72 o 
  -4  -4   2       44.37       42.75      0.90 o 
  -3  -4   2        5.37        5.57      0.32 o 
  -2  -4   2       44.69       54.89      1.09 o 
  -1  -4   2       18.57       21.61      0.47 o 
   0  -4   2       45.81       44.07      0.51 o 
   1  -4   2      127.26      133.04      1.44 o 
   2  -4   2     1129.69     1133.08     14.74 o 
   3  -4   2      165.03      175.80      1.37 o 
   4  -4   2      199.56      209.82      1.91 o 
   5  -4   2       10.56       12.61      0.51 o 
   6  -4   2       10.44        7.53      0.47 o 
   7  -4   2       31.41       36.51      1.20 o 
   8  -4   2       57.25       59.94      1.71 o 
   9  -4   2        0.42        0.75      0.41 o 
  10  -4   2        6.23        5.94      0.72 o 
  -9  -3   2        7.63        8.00      0.86 o 
  -8  -3   2        0.54        0.39      0.57 o 
  -7  -3   2       39.04       38.27      0.99 o 
  -6  -3   2      345.67      341.68      3.53 o 
  -5  -3   2        1.09        1.01      0.29 o 
  -4  -3   2      276.70      265.44      2.79 o 
  -3  -3   2      148.95      169.96      1.87 o 
  -2  -3   2      425.30      493.89      4.78 o 
  -1  -3   2       10.74        8.67      0.27 o 
   0  -3   2       75.64       88.58      0.95 o 
   1  -3   2       17.41       16.69      0.34 o 
   2  -3   2      146.15      149.88      1.31 o 
   3  -3   2      244.02      257.71      2.23 o 
   4  -3   2       84.98       83.61      1.06 o 
   5  -3   2      111.06      109.92      1.80 o 
   6  -3   2       41.39       36.30      0.96 o 
   7  -3   2       43.76       45.81      1.33 o 
   8  -3   2        4.19        5.07      0.55 o 
   9  -3   2       67.76       62.91      1.85 o 
  10  -3   2       12.17       14.70      0.98 o 
  -9  -2   2       48.22       48.77      1.62 o 
  -8  -2   2      233.90      238.56      3.79 o 
  -7  -2   2       11.67       12.80      0.51 o 
  -6  -2   2       62.74       65.67      1.03 o 
  -5  -2   2      281.08      280.31      2.62 o 
  -4  -2   2        2.45        3.88      0.19 o 
  -3  -2   2      401.56      434.29      3.66 o 
  -2  -2   2        0.04        0.44      0.11 o 
  -1  -2   2       16.70        9.29      0.36 o 
   0  -2   2      685.06      737.42      6.79 o 
   1  -2   2       98.66      134.45      1.13 o 
   2  -2   2      446.12      472.17      3.96 o 
   3  -2   2      207.67      216.91      2.47 o 
   4  -2   2      147.41      147.89      1.75 o 
   5  -2   2        0.33        0.47      0.14 o 
   6  -2   2        4.60        4.22      0.35 o 
   7  -2   2       46.11       36.10      2.16 o 
   8  -2   2       30.61       27.46      1.08 o 
   9  -2   2       45.37       42.02      1.47 o 
  10  -2   2        4.44        3.89      0.60 o 
 -10  -1   2       32.05       29.92      1.58 o 
  -9  -1   2        0.79        1.63      0.39 o 
  -8  -1   2      119.78      115.38      2.30 o 
  -7  -1   2       55.86       55.32      1.13 o 
  -6  -1   2       22.87       24.31      0.67 o 
  -5  -1   2      408.16      401.43      4.00 o 
  -4  -1   2        9.03        8.85      0.27 o 
  -3  -1   2        4.60        6.48      0.21 o 
  -2  -1   2       74.02       88.18      0.90 o 
  -1  -1   2      372.76      396.35      6.14 o 
   0  -1   2     1123.61     1192.70     15.39 o 
   1  -1   2      850.93      913.75      9.11 o 
   2  -1   2      434.58      486.53      4.43 o 
   3  -1   2      761.30      692.06      6.26 o 
   4  -1   2        0.53        0.77      0.11 o 
   5  -1   2       50.73       43.93      2.69 o 
   6  -1   2        3.98        6.88      0.34 o 
   7  -1   2       18.17       12.98      0.52 o 
   8  -1   2       21.41       20.49      0.82 o 
   9  -1   2       14.42       14.19      0.65 o 
  10  -1   2        0.62        0.70      0.30 o 
 -10   0   2       97.87       98.74      2.46 o 
  -9   0   2       14.78       15.82      1.36 o 
  -8   0   2        0.00        0.38      0.21 o 
  -7   0   2        1.32        1.28      0.23 o 
  -6   0   2      175.46      168.04      2.98 o 
  -5   0   2      113.85      120.12      1.49 o 
  -4   0   2       15.95       16.94      0.38 o 
  -3   0   2     1885.29     1822.46     14.63 o 
  -2   0   2        1.81        2.36      0.24 o 
  -1   0   2     1195.52     1336.66     21.27 o 
   0   0   2     1213.23     1209.69     22.17 o 
   1   0   2       37.66       31.92      0.90 o 
   2   0   2       76.72       77.36      1.47 o 
   3   0   2     1366.24     1481.04     13.13 o 
   4   0   2      312.90      310.65      2.75 o 
   5   0   2       40.52       42.13      0.53 o 
   6   0   2      380.88      394.81      3.90 o 
   7   0   2       11.57       13.92      0.53 o 
   8   0   2       32.91       26.87      0.80 o 
   9   0   2       13.78       15.09      0.66 o 
  10   0   2       80.46       76.63      2.24 o 
  11   0   2        2.85        2.00      0.62 o 
 -10   1   2        0.12        0.24      0.35 o 
  -9   1   2        8.11        7.13      0.68 o 
  -8   1   2        4.45        3.39      0.48 o 
  -7   1   2       45.00       43.39      1.06 o 
  -6   1   2       73.86       63.11      0.99 o 
  -5   1   2      151.21      141.64      1.67 o 
  -4   1   2       18.28       17.22      0.33 o 
  -3   1   2      797.38      804.82      6.49 o 
  -2   1   2     1295.67     1329.39     11.91 o 
  -1   1   2      377.26      354.85      4.66 o 
   0   1   2     1306.16     1282.74     23.37 o 
   1   1   2      238.23      245.96      9.41 o 
   2   1   2      294.32      278.89      2.70 o 
   3   1   2       89.48       97.19      1.42 o 
   4   1   2       16.64       19.11      0.30 o 
   5   1   2      315.11      312.45      2.51 o 
   6   1   2        7.84        4.81      0.31 o 
   7   1   2       12.69        9.99      0.35 o 
   8   1   2       18.46       23.73      1.07 o 
   9   1   2        0.31        0.07      0.23 o 
  10   1   2        2.16        1.79      0.55 o 
  11   1   2       21.84       23.21      1.46 o 
  -9   2   2      127.69      125.93      2.84 o 
  -8   2   2       69.98       73.40      1.57 o 
  -7   2   2       17.89       15.81      0.65 o 
  -6   2   2        4.80        3.53      0.39 o 
  -5   2   2       21.82       16.40      0.54 o 
  -4   2   2      124.69      116.68      1.34 o 
  -3   2   2      489.47      530.06      5.25 o 
  -2   2   2      269.76      273.88      2.80 o 
  -1   2   2      827.36      830.61      9.22 o 
   1   2   2     2009.80     2015.88     17.29 o 
   2   2   2      147.37      145.75      1.43 o 
   3   2   2      561.57      624.14      5.84 o 
   4   2   2      541.30      588.89      5.50 o 
   5   2   2       77.44       74.43      0.75 o 
   6   2   2      294.72      273.35      2.54 o 
   7   2   2      138.15      129.07      2.24 o 
   8   2   2       11.48       13.92      0.51 o 
   9   2   2       45.38       47.34      2.27 o 
  10   2   2       25.53       26.65      1.44 o 
  11   2   2        1.74        1.46      0.54 o 
  -9   3   2       60.42       66.17      1.96 o 
  -8   3   2        2.22        2.21      0.35 o 
  -7   3   2        9.41        9.18      0.53 o 
  -6   3   2       13.12       13.11      0.55 o 
  -5   3   2      318.72      308.84      3.73 o 
  -4   3   2       77.23       80.79      1.48 o 
  -3   3   2      191.39      213.40      3.19 o 
  -2   3   2      347.37      340.09      3.44 o 
  -1   3   2      800.95      964.53      9.15 o 
   0   3   2      128.73      145.58      2.82 o 
   1   3   2      235.03      231.95      2.20 o 
   2   3   2     1500.49     1618.76     16.25 o 
   3   3   2        1.24        1.43      0.10 o 
   4   3   2        2.50        2.35      0.14 o 
   5   3   2       25.27       25.42      0.52 o 
   6   3   2       97.22       93.15      1.12 o 
   7   3   2      413.95      393.95      6.00 o 
   8   3   2       46.67       48.90      2.15 o 
   9   3   2       15.18       14.78      0.67 o 
  10   3   2       19.71       21.84      1.77 o 
  11   3   2        0.30        0.32      0.43 o 
  -9   4   2       42.26       47.79      2.21 o 
  -8   4   2       23.93       24.25      1.67 o 
  -7   4   2       51.99       48.65      1.53 o 
  -6   4   2        6.73        6.60      0.56 o 
  -5   4   2       30.40       32.28      1.45 o 
  -4   4   2      335.15      325.86      4.74 o 
  -3   4   2       97.88       93.95      2.44 o 
  -2   4   2      907.32      893.70      8.57 o 
  -1   4   2      291.66      313.58      3.18 o 
   0   4   2       24.81       21.74      0.39 o 
   1   4   2      655.04      698.52      7.55 o 
   2   4   2       49.39       62.80      0.83 o 
   3   4   2      132.97      154.64      1.51 o 
   4   4   2       85.66       94.59      0.99 o 
   5   4   2       66.72       59.79      0.76 o 
   6   4   2       18.39       20.09      0.45 o 
   7   4   2      138.34      134.07      1.95 o 
   8   4   2        6.32        5.75      0.44 o 
   9   4   2       57.67       59.10      1.42 o 
  10   4   2        1.01        1.49      0.34 o 
  -9   5   2       40.48       41.52      2.61 o 
  -8   5   2       29.76       29.39      1.29 o 
  -7   5   2       21.91       22.43      1.75 o 
  -6   5   2        4.69        5.13      0.52 o 
  -5   5   2      158.51      161.11      2.91 o 
  -4   5   2      334.51      322.80      4.76 o 
  -3   5   2        1.08        2.73      0.29 o 
  -2   5   2        1.63        2.19      0.15 o 
  -1   5   2       28.47       23.83      0.41 o 
   0   5   2     1730.85     1863.74     14.32 o 
   1   5   2        0.84        3.36      0.21 o 
   2   5   2      191.43      203.30      2.10 o 
   3   5   2       11.78       13.59      0.36 o 
   4   5   2       34.38       28.60      0.57 o 
   5   5   2        9.39        9.31      0.38 o 
   6   5   2      287.15      275.38      3.05 o 
   7   5   2       21.11       17.32      1.13 o 
   8   5   2       22.17       24.89      0.69 o 
   9   5   2        8.49        9.11      0.87 o 
  10   5   2        8.86        7.75      0.83 o 
  -8   6   2        2.39        0.81      0.38 o 
  -7   6   2      155.39      153.92      4.56 o 
  -6   6   2       62.17       60.93      1.80 o 
  -5   6   2       11.57        9.63      0.61 o 
  -4   6   2        5.70        5.75      0.45 o 
  -3   6   2        2.91        3.40      0.33 o 
  -2   6   2      214.67      212.57      2.62 o 
  -1   6   2        2.25        2.10      0.17 o 
   0   6   2        0.30        0.81      0.12 o 
   1   6   2      211.84      203.46      2.60 o 
   2   6   2        0.01        0.00      0.12 o 
   3   6   2      118.13      101.95      1.63 o 
   4   6   2       75.56       64.84      1.27 o 
   5   6   2        1.98        2.62      0.29 o 
   6   6   2        0.14        0.42      0.18 o 
   7   6   2       54.82       52.02      1.05 o 
   8   6   2       19.52       18.71      0.90 o 
   9   6   2        0.13        0.42      0.37 o 
  10   6   2        0.01        0.60      0.44 o 
  -7   7   2        9.99        9.07      0.75 o 
  -6   7   2       44.75       41.99      1.38 o 
  -5   7   2        8.23        7.16      0.58 o 
  -4   7   2      130.74      132.22      3.17 o 
  -3   7   2        0.11        0.05      0.17 o 
  -2   7   2       17.55       21.24      0.94 o 
  -1   7   2       19.21       20.03      0.51 o 
   0   7   2        4.69        6.35      0.35 o 
   1   7   2      102.01       93.95      1.52 o 
   2   7   2      348.60      319.20      3.93 o 
   3   7   2      178.17      162.92      2.80 o 
   4   7   2       26.01       21.89      0.73 o 
   5   7   2      214.83      201.64      2.92 o 
   6   7   2        0.29        0.91      0.22 o 
   7   7   2        4.93        5.29      0.59 o 
   8   7   2        1.57        1.47      0.40 o 
   9   7   2        0.12        0.28      0.34 o 
  -7   8   2        0.61        0.42      0.34 o 
  -6   8   2        0.29        0.64      0.36 o 
  -5   8   2       13.13       10.61      0.69 o 
  -4   8   2        0.00        0.26      0.24 o 
  -3   8   2       14.02       11.75      0.62 o 
  -2   8   2       42.37       38.19      1.32 o 
  -1   8   2        2.14        0.69      0.19 o 
   0   8   2      133.37      130.72      1.97 o 
   1   8   2        7.56        6.26      0.42 o 
   2   8   2        0.02        0.43      0.19 o 
   3   8   2      287.21      274.29      3.64 o 
   4   8   2       10.44        7.30      0.72 o 
   5   8   2       35.13       34.30      1.01 o 
   6   8   2        2.25        3.49      0.61 o 
   7   8   2        1.68        2.53      0.41 o 
   8   8   2       14.77       13.35      0.72 o 
   9   8   2        3.32        3.89      0.60 o 
  -6   9   2       29.36       30.43      1.23 o 
  -5   9   2       70.92       78.42      3.25 o 
  -4   9   2        0.03        0.09      0.25 o 
  -3   9   2       29.08       31.00      1.26 o 
  -2   9   2       29.22       32.85      1.68 o 
  -1   9   2        0.18        0.16      0.21 o 
   0   9   2        2.53        1.59      0.27 o 
   1   9   2        0.03       -0.02      0.17 o 
   2   9   2        0.04        0.11      0.19 o 
   3   9   2       16.08       14.96      0.68 o 
   4   9   2        1.29        1.59      0.31 o 
   5   9   2        3.18        2.88      0.39 o 
   6   9   2        0.78        0.40      0.28 o 
   7   9   2       40.84       43.80      1.33 o 
   8   9   2        7.81        8.06      1.11 o 
  -5  10   2       18.59       16.74      1.09 o 
  -4  10   2       56.71       63.60      2.08 o 
  -3  10   2        3.58        4.41      0.59 o 
  -2  10   2        7.77        5.98      0.62 o 
  -1  10   2        0.54        0.54      0.28 o 
   0  10   2       15.12       12.58      0.89 o 
   1  10   2        3.02        2.66      0.35 o 
   2  10   2       31.96       28.10      0.90 o 
   3  10   2       24.83       27.56      0.93 o 
   4  10   2       17.13       17.03      1.31 o 
   5  10   2       18.16       19.58      0.86 o 
   6  10   2       13.72       17.37      0.86 o 
   7  10   2       28.88       33.42      1.86 o 
  -3  11   2        9.34        9.41      0.80 o 
  -2  11   2        1.95        1.52      0.44 o 
  -1  11   2        1.72        1.27      0.35 o 
   0  11   2       20.83       20.30      1.18 o 
   1  11   2       13.36       15.34      0.72 o 
   2  11   2        5.46        4.84      1.04 o 
   3  11   2        1.32        0.96      0.31 o 
   4  11   2        6.33        6.93      0.68 o 
   5  11   2        0.12       -0.24      0.40 o 
   0  12   2        0.00        0.36      0.37 o 
   1  12   2        6.97        7.14      0.73 o 
  -2 -10   3        0.00        0.28      0.38 o 
  -1 -10   3        0.41        0.26      0.27 o 
   0 -10   3       18.43       18.80      0.76 o 
   1 -10   3        8.73       10.05      1.17 o 
  -4  -9   3        0.04        0.28      0.30 o 
  -3  -9   3      117.98      119.65      2.01 o 
  -2  -9   3        1.15        0.96      0.27 o 
  -1  -9   3       12.01       11.37      0.62 o 
   0  -9   3       11.44       11.84      0.49 o 
   1  -9   3        0.26        0.35      0.17 o 
   4  -9   3        7.52        7.13      0.91 o 
   5  -9   3        4.67        4.34      1.05 o 
  -6  -8   3       31.96       34.70      1.90 o 
  -5  -8   3       15.50       14.68      0.71 o 
  -4  -8   3       23.28       26.07      1.13 o 
  -3  -8   3        0.68        0.40      0.38 o 
  -2  -8   3      113.50      115.78      2.03 o 
  -1  -8   3        1.66        2.36      0.45 o 
   0  -8   3       40.46       44.65      0.91 o 
   1  -8   3      167.28      172.31      2.52 o 
   2  -8   3        0.96        0.63      0.25 o 
   3  -8   3       61.17       59.55      1.77 o 
   4  -8   3        1.73        1.36      0.66 o 
   5  -8   3        6.44        6.18      0.57 o 
   6  -8   3        0.30        0.39      0.25 o 
  -7  -7   3       11.26       12.33      0.91 o 
  -6  -7   3       38.02       37.06      1.21 o 
  -5  -7   3        5.97        5.53      0.64 o 
  -4  -7   3        2.26        1.21      0.36 o 
  -3  -7   3        0.88        0.95      0.32 o 
  -2  -7   3      205.46      205.90      3.47 o 
  -1  -7   3       34.23       35.45      0.90 o 
   0  -7   3      122.27      119.97      2.40 o 
   1  -7   3       35.48       34.44      0.58 o 
   2  -7   3      166.37      164.39      2.00 o 
   3  -7   3        0.09       -0.04      0.18 o 
   4  -7   3        0.93        1.10      0.35 o 
   5  -7   3        0.16        0.00      0.19 o 
   6  -7   3       33.13       33.46      1.06 o 
   7  -7   3        1.87        2.11      0.40 o 
  -7  -6   3        9.03        8.26      0.54 o 
  -6  -6   3       17.21       18.98      1.00 o 
  -5  -6   3      130.21      134.01      2.80 o 
  -4  -6   3       81.26       75.34      2.75 o 
  -3  -6   3        9.52        8.30      0.59 o 
  -2  -6   3      115.35      111.33      2.16 o 
  -1  -6   3      112.72      108.25      1.72 o 
   0  -6   3       65.51       67.33      0.94 o 
   1  -6   3        2.46        2.61      0.26 o 
   2  -6   3      319.85      309.48      3.26 o 
   3  -6   3        8.60        8.54      0.42 o 
   4  -6   3       43.31       44.17      1.00 o 
   5  -6   3        0.00        0.47      0.20 o 
   6  -6   3       62.01       66.49      1.57 o 
   7  -6   3        1.72        1.23      0.34 o 
   8  -6   3       11.76       11.51      0.91 o 
  -8  -5   3       17.10       16.71      1.24 o 
  -7  -5   3        0.58        1.08      0.43 o 
  -6  -5   3        4.07        4.17      0.41 o 
  -5  -5   3       40.54       42.26      1.35 o 
  -4  -5   3        5.94        4.93      0.61 o 
  -3  -5   3        1.03        1.03      0.28 o 
  -2  -5   3       13.65       10.74      0.45 o 
  -1  -5   3       63.38       64.95      1.30 o 
   0  -5   3       31.13       28.23      0.52 o 
   1  -5   3       48.37       46.19      0.67 o 
   2  -5   3       67.20       75.78      0.78 o 
   3  -5   3      121.08      126.56      1.45 o 
   4  -5   3      280.91      274.65      3.09 o 
   5  -5   3      162.38      159.84      2.46 o 
   6  -5   3       10.00        8.53      0.90 o 
   7  -5   3       77.89       76.53      1.85 o 
   8  -5   3       10.33       10.11      0.94 o 
   9  -5   3       40.91       42.48      1.51 o 
  -8  -4   3       13.27       12.79      1.05 o 
  -7  -4   3       93.29       95.48      2.93 o 
  -6  -4   3       26.39       27.42      0.75 o 
  -5  -4   3        0.76        1.20      0.25 o 
  -4  -4   3      350.40      340.22      5.69 o 
  -3  -4   3      168.25      150.44      2.11 o 
  -2  -4   3       21.66       21.84      0.55 o 
  -1  -4   3       10.18        6.14      0.26 o 
   0  -4   3      290.91      305.06      2.59 o 
   1  -4   3        0.58        1.50      0.11 o 
   2  -4   3      145.20      150.11      1.30 o 
   3  -4   3      223.37      214.51      2.02 o 
   4  -4   3        0.22        1.13      0.16 o 
   5  -4   3      392.42      370.71      4.75 o 
   6  -4   3       24.46       23.90      0.87 o 
   7  -4   3      197.33      201.59      3.49 o 
   8  -4   3       11.26       12.86      0.79 o 
   9  -4   3        6.49        6.72      0.69 o 
  -9  -3   3       33.42       31.45      1.61 o 
  -8  -3   3       44.96       44.86      1.90 o 
  -7  -3   3       72.78       79.57      2.56 o 
  -6  -3   3      290.35      299.81      3.83 o 
  -5  -3   3        7.95        6.47      0.42 o 
  -4  -3   3       19.58       16.15      0.47 o 
  -3  -3   3      466.46      489.96      4.73 o 
  -2  -3   3      346.87      369.49      4.23 o 
  -1  -3   3      134.04      140.61      1.50 o 
   0  -3   3      564.88      626.47      4.86 o 
   1  -3   3       47.71       48.63      0.66 o 
   2  -3   3       12.66       12.27      0.29 o 
   3  -3   3      129.04      136.55      1.29 o 
   4  -3   3        0.43        0.92      0.13 o 
   5  -3   3      302.21      273.16      3.07 o 
   6  -3   3      130.51      122.03      2.50 o 
   7  -3   3        3.64        5.88      1.00 o 
   8  -3   3       35.72       34.21      1.22 o 
   9  -3   3       21.09       21.95      2.36 o 
  10  -3   3        0.83        0.35      0.36 o 
  -9  -2   3       57.74       61.97      1.53 o 
  -8  -2   3       17.99       16.47      0.72 o 
  -7  -2   3        0.52        0.53      0.21 o 
  -6  -2   3        1.95        1.78      0.24 o 
  -5  -2   3      209.73      215.26      1.98 o 
  -4  -2   3      250.75      254.69      2.20 o 
  -3  -2   3       32.07       38.44      0.52 o 
  -2  -2   3       65.90       76.86      0.98 o 
  -1  -2   3      239.61      277.13      2.80 o 
   0  -2   3        5.19        6.22      0.22 o 
   1  -2   3      767.72      799.33      5.78 o 
   2  -2   3      639.45      669.55      5.31 o 
   3  -2   3        5.22        9.33      0.27 o 
   4  -2   3       46.42       51.16      0.84 o 
   5  -2   3      279.34      257.79      2.89 o 
   6  -2   3       17.86       25.27      1.19 o 
   7  -2   3        0.28        0.00      0.19 o 
   8  -2   3       12.07       10.62      0.91 o 
   9  -2   3       14.68       11.94      0.82 o 
  10  -2   3       42.07       46.67      1.65 o 
  -9  -1   3       19.07       18.88      0.72 o 
  -8  -1   3        0.80        0.66      0.25 o 
  -7  -1   3       45.03       43.87      1.81 o 
  -6  -1   3      141.58      137.38      2.03 o 
  -5  -1   3       27.71       24.96      0.47 o 
  -4  -1   3        0.65        1.11      0.12 o 
  -3  -1   3      437.72      475.42      4.03 o 
  -2  -1   3     1667.91     1861.28     12.43 o 
  -1  -1   3     1071.64     1140.60     10.22 o 
   0  -1   3      177.31      173.71      3.05 o 
   1  -1   3      148.42      153.84      1.39 o 
   2  -1   3       41.11       50.26      0.70 o 
   3  -1   3      516.34      504.37      5.00 o 
   4  -1   3      288.19      289.72      3.37 o 
   5  -1   3      399.43      394.81      7.41 o 
   6  -1   3        1.23        0.56      0.19 o 
   7  -1   3        3.13        3.25      0.40 o 
   8  -1   3        1.93        1.36      0.34 o 
   9  -1   3        4.55        5.61      0.60 o 
  10  -1   3       91.99       91.05      1.85 o 
  11  -1   3       11.88       13.79      0.94 o 
  -9   0   3        4.07        3.25      0.53 o 
  -8   0   3       34.97       37.24      1.11 o 
  -7   0   3        0.54        0.74      0.21 o 
  -6   0   3        2.32        3.69      0.31 o 
  -5   0   3      149.79      147.88      2.07 o 
  -4   0   3      118.55      124.62      1.13 o 
  -3   0   3       19.97       16.93      0.35 o 
  -2   0   3        1.83        3.60      0.26 o 
  -1   0   3      247.33      256.90      1.89 o 
   0   0   3     2268.07     2330.66     39.24 o 
   1   0   3      881.68      889.62      8.44 o 
   2   0   3     1065.33     1183.66      9.39 o 
   3   0   3      492.04      506.53      4.70 o 
   4   0   3      233.66      247.20      3.20 o 
   5   0   3        3.12        2.88      0.24 o 
   6   0   3      141.69      144.34      1.62 o 
   7   0   3       19.95       25.39      0.67 o 
   8   0   3       23.90       21.19      0.71 o 
   9   0   3       77.54       76.75      1.55 o 
  10   0   3        2.27        2.88      0.64 o 
  11   0   3       45.76       52.47      1.72 o 
  -9   1   3        0.75        0.50      0.34 o 
  -8   1   3      162.74      165.29      3.28 o 
  -7   1   3        4.69        4.14      0.32 o 
  -6   1   3        6.26        7.04      0.44 o 
  -5   1   3      272.04      274.77      4.12 o 
  -4   1   3      209.87      207.61      2.25 o 
  -3   1   3      191.68      200.28      1.88 o 
  -2   1   3      122.39      127.85      1.60 o 
  -1   1   3       66.08       64.74      0.95 o 
   0   1   3     2208.01     2227.54     19.98 o 
   1   1   3     2754.50     2804.01     53.39 o 
   2   1   3      838.34      795.55      7.26 o 
   3   1   3      120.11      120.48      1.00 o 
   4   1   3       51.61       43.60      0.55 o 
   5   1   3       29.20       32.17      0.48 o 
   6   1   3       24.91       22.73      0.42 o 
   7   1   3       81.28       69.67      1.65 o 
   8   1   3       30.44       27.58      0.85 o 
   9   1   3        0.00        0.52      0.27 o 
  10   1   3       12.06       10.51      0.97 o 
  11   1   3        9.65        9.25      0.98 o 
  -9   2   3        0.15        0.33      0.36 o 
  -8   2   3       27.77       26.49      1.14 o 
  -7   2   3        9.78       10.20      0.68 o 
  -6   2   3      240.81      240.90      3.23 o 
  -5   2   3       49.87       47.12      1.09 o 
  -4   2   3        0.28        0.21      0.10 o 
  -3   2   3      278.28      261.63      2.83 o 
  -2   2   3       90.59       79.64      0.86 o 
  -1   2   3       12.36       20.80      0.34 o 
   0   2   3     2144.92     2223.69     23.04 o 
   1   2   3      295.67      291.81      2.77 o 
   2   2   3      475.51      462.92      3.61 o 
   3   2   3      236.72      235.46      2.13 o 
   4   2   3      223.62      221.56      1.80 o 
   5   2   3       21.17       19.61      0.36 o 
   6   2   3      304.02      318.81      2.89 o 
   7   2   3        3.46        2.17      0.34 o 
   8   2   3       21.32       20.47      0.60 o 
   9   2   3       27.69       28.34      0.82 o 
  10   2   3       64.82       56.25      2.16 o 
  11   2   3       22.83       23.95      1.44 o 
  -9   3   3        0.07        0.30      0.36 o 
  -8   3   3       16.01       13.63      1.82 o 
  -7   3   3       18.10       15.96      0.69 o 
  -6   3   3       89.72       82.34      1.55 o 
  -5   3   3      113.56      112.19      2.57 o 
  -4   3   3       33.03       28.94      0.86 o 
  -3   3   3       15.73       15.86      0.43 o 
  -2   3   3      129.62      132.14      1.37 o 
  -1   3   3      212.28      234.72      2.17 o 
   0   3   3      103.75       93.18      2.10 o 
   1   3   3      499.99      531.55      4.66 o 
   2   3   3       19.21       24.23      0.33 o 
   3   3   3        5.66        9.01      0.23 o 
   4   3   3      538.61      563.85      4.39 o 
   5   3   3      301.81      303.29      2.18 o 
   6   3   3       78.49       73.40      0.97 o 
   7   3   3       26.57       26.30      0.69 o 
   8   3   3        1.01        0.95      0.29 o 
   9   3   3        1.38        1.57      0.29 o 
  10   3   3       41.69       43.33      1.16 o 
  11   3   3        1.69        1.43      0.53 o 
  -9   4   3       11.74       13.27      1.19 o 
  -8   4   3        9.19        8.57      0.60 o 
  -7   4   3       45.30       46.64      1.19 o 
  -6   4   3        9.30        6.43      0.59 o 
  -5   4   3       83.97       76.86      2.85 o 
  -4   4   3       11.91       10.71      0.58 o 
  -3   4   3       63.48       71.24      1.17 o 
  -2   4   3      232.99      230.99      2.52 o 
  -1   4   3      323.41      341.92      3.51 o 
   0   4   3       99.84      111.99      1.78 o 
   1   4   3     1524.22     1479.75     12.74 o 
   2   4   3      281.83      286.85      2.32 o 
   3   4   3        3.51        7.10      0.18 o 
   4   4   3      219.31      234.95      2.05 o 
   5   4   3        3.94        4.44      0.21 o 
   6   4   3      171.65      156.10      1.67 o 
   7   4   3        0.01        0.56      0.25 o 
   8   4   3       27.69       24.76      0.71 o 
   9   4   3        0.01       -0.23      0.33 o 
  10   4   3       97.03      100.86      2.04 o 
  11   4   3       45.08       44.19      1.22 o 
  -8   5   3        4.51        4.72      0.66 o 
  -7   5   3        2.70        1.52      0.41 o 
  -6   5   3        2.72        2.92      0.47 o 
  -5   5   3       21.05       21.53      1.07 o 
  -4   5   3       56.63       52.91      1.37 o 
  -3   5   3       31.65       32.45      1.62 o 
  -2   5   3        0.66        0.91      0.16 o 
  -1   5   3      364.32      402.44      4.48 o 
   0   5   3        6.18        7.74      0.30 o 
   1   5   3        6.48        7.14      0.26 o 
   2   5   3      495.81      529.07      4.49 o 
   3   5   3      226.83      224.49      1.96 o 
   4   5   3        0.77        0.98      0.15 o 
   5   5   3        0.16        0.21      0.12 o 
   6   5   3        0.85        1.72      0.17 o 
   7   5   3      213.22      202.54      2.69 o 
   8   5   3       13.83       12.40      0.51 o 
   9   5   3      149.72      152.27      4.02 o 
  10   5   3       11.20       12.19      0.64 o 
  -8   6   3       11.68       11.25      1.23 o 
  -7   6   3        0.13        0.21      0.30 o 
  -6   6   3       12.69       11.00      0.88 o 
  -5   6   3       48.10       50.84      1.47 o 
  -4   6   3       55.56       49.75      2.15 o 
  -3   6   3       97.15       95.11      1.91 o 
  -2   6   3       36.92       40.21      1.12 o 
  -1   6   3       29.39       21.70      0.58 o 
   0   6   3      158.58      158.14      2.85 o 
   1   6   3        1.31        2.72      0.19 o 
   2   6   3       69.41       63.59      1.03 o 
   3   6   3       29.31       26.67      0.81 o 
   4   6   3      120.53      105.69      2.15 o 
   5   6   3       94.40       99.03      1.50 o 
   6   6   3        1.14        3.64      0.36 o 
   7   6   3        0.22        0.56      0.19 o 
   8   6   3       81.03       81.36      1.98 o 
   9   6   3        0.67        1.19      0.38 o 
  10   6   3        1.44        0.28      0.42 o 
  -7   7   3        0.21        0.13      0.32 o 
  -6   7   3        3.46        3.14      0.49 o 
  -5   7   3        0.68        0.41      0.26 o 
  -4   7   3       10.12        9.03      0.62 o 
  -3   7   3       21.17       22.72      0.85 o 
  -2   7   3        0.17        0.60      0.22 o 
  -1   7   3       44.56       36.82      1.38 o 
   0   7   3        0.98        1.64      0.23 o 
   1   7   3        0.16        0.12      0.15 o 
   2   7   3       34.52       33.20      1.09 o 
   3   7   3      371.29      381.30      4.64 o 
   4   7   3        3.53        1.47      0.26 o 
   5   7   3       76.62       78.09      1.55 o 
   6   7   3      247.92      231.48      2.80 o 
   7   7   3       63.97       61.15      1.20 o 
   8   7   3        3.84        3.56      0.51 o 
   9   7   3       28.41       29.92      1.23 o 
  -6   8   3        5.29        4.55      0.59 o 
  -5   8   3        0.10        0.20      0.37 o 
  -4   8   3       18.11       16.77      0.81 o 
  -3   8   3      105.57      108.81      2.85 o 
  -2   8   3        8.05        5.71      0.46 o 
  -1   8   3        1.02        0.02      0.23 o 
   0   8   3       64.05       61.48      1.22 o 
   1   8   3        0.03        0.27      0.18 o 
   2   8   3        2.41        1.61      0.43 o 
   3   8   3        1.09        1.61      0.43 o 
   4   8   3        0.29        0.84      0.25 o 
   5   8   3        5.40        4.96      0.45 o 
   6   8   3        1.85        2.15      0.37 o 
   7   8   3       89.34       89.54      1.62 o 
   8   8   3       25.05       23.04      1.09 o 
   9   8   3       23.00       23.67      1.29 o 
  -6   9   3        0.02       -0.15      0.31 o 
  -5   9   3       16.72       14.53      0.86 o 
  -4   9   3       20.23       22.31      0.98 o 
  -3   9   3        9.03        7.90      0.74 o 
  -2   9   3       27.86       27.35      1.23 o 
  -1   9   3        8.41        8.88      0.70 o 
   0   9   3        3.64        2.19      0.30 o 
   1   9   3       11.68       11.56      0.56 o 
   2   9   3       94.38       87.03      1.65 o 
   3   9   3        9.86        8.45      0.97 o 
   4   9   3      207.57      204.76      3.08 o 
   5   9   3       47.66       44.51      1.23 o 
   6   9   3       19.10       19.34      0.86 o 
   7   9   3        0.41        0.45      0.32 o 
   8   9   3      136.07      144.39      3.27 o 
  -4  10   3        0.03        0.18      0.37 o 
  -3  10   3        0.00        0.18      0.35 o 
  -2  10   3       51.28       52.42      1.83 o 
  -1  10   3       12.18       11.32      0.82 o 
   0  10   3       32.87       34.69      1.15 o 
   1  10   3        0.40        0.19      0.21 o 
   2  10   3       26.71       24.49      0.85 o 
   3  10   3       13.15       13.80      0.68 o 
   4  10   3        0.00        0.19      0.26 o 
   5  10   3        0.56        0.72      0.31 o 
   6  10   3       62.09       63.94      1.65 o 
   7  10   3       85.51       88.22      3.15 o 
  -3  11   3        0.96        0.38      0.40 o 
  -2  11   3      124.41      139.29      3.53 o 
  -1  11   3       11.76       11.12      0.85 o 
   0  11   3       32.63       32.18      1.16 o 
   1  11   3        3.01        2.00      0.37 o 
   2  11   3        7.58        6.80      0.77 o 
   3  11   3       18.74       18.39      1.36 o 
   4  11   3       32.07       35.39      1.17 o 
   5  11   3       46.50       47.39      1.64 o 
   6  11   3        0.14        0.67      0.48 o 
   0  12   3       16.07       16.83      1.05 o 
   1  12   3        0.87        1.20      0.47 o 
   2  12   3       11.14        9.68      0.95 o 
   3  12   3        0.18       -0.06      0.41 o 
  -3  -9   4        3.55        5.32      0.76 o 
  -2  -9   4       13.72       14.83      1.11 o 
  -1  -9   4       27.13       27.51      0.85 o 
   0  -9   4        7.18        6.43      0.50 o 
   1  -9   4       30.22       31.47      0.76 o 
   2  -9   4        0.28        0.56      0.43 o 
   4  -9   4       21.75       25.74      1.87 o 
  -5  -8   4        0.01        0.01      0.45 o 
  -4  -8   4       14.22       13.59      0.76 o 
  -3  -8   4        0.60        0.66      0.30 o 
  -2  -8   4        0.04        0.32      0.25 o 
  -1  -8   4       18.84       18.74      0.72 o 
   0  -8   4        1.27        1.29      0.27 o 
   1  -8   4        4.50        2.99      0.28 o 
   2  -8   4        2.54        2.65      0.36 o 
   3  -8   4       47.25       49.45      1.65 o 
   4  -8   4       47.56       51.96      1.77 o 
   5  -8   4        0.03        0.42      0.21 o 
   6  -8   4        0.93        0.85      0.27 o 
  -6  -7   4       28.50       31.71      1.17 o 
  -5  -7   4        1.01        0.56      0.33 o 
  -4  -7   4        2.15        2.30      0.44 o 
  -3  -7   4      153.81      147.97      2.49 o 
  -2  -7   4       15.06       12.58      0.62 o 
  -1  -7   4        0.40        0.85      0.24 o 
   0  -7   4        5.75        5.14      0.37 o 
   1  -7   4       70.33       71.09      1.04 o 
   2  -7   4        0.60        0.68      0.15 o 
   3  -7   4       77.50       79.91      1.09 o 
   4  -7   4       11.04       10.00      1.10 o 
   5  -7   4        0.51        0.56      0.22 o 
   6  -7   4        1.60        0.87      0.28 o 
   7  -7   4        2.24        1.59      0.89 o 
  -7  -6   4       11.72       13.33      0.88 o 
  -6  -6   4       41.85       47.22      1.39 o 
  -5  -6   4       27.47       25.86      1.53 o 
  -4  -6   4        0.44        0.57      0.26 o 
  -3  -6   4       20.95       19.59      0.75 o 
  -2  -6   4       95.74       92.42      1.70 o 
  -1  -6   4      127.73      126.37      1.75 o 
   0  -6   4        5.95        5.66      0.30 o 
   1  -6   4       30.18       26.60      0.56 o 
   2  -6   4       69.80       68.42      0.97 o 
   3  -6   4        0.14        0.65      0.23 o 
   4  -6   4       16.27       15.59      1.41 o 
   5  -6   4       21.79       22.09      2.28 o 
   6  -6   4       12.07       12.33      1.14 o 
   7  -6   4       20.06       18.15      1.19 o 
   8  -6   4        1.32        1.32      0.38 o 
  -7  -5   4       67.37       72.76      2.64 o 
  -6  -5   4        5.76        5.31      0.47 o 
  -5  -5   4       53.74       56.97      2.17 o 
  -4  -5   4       35.02       29.21      0.93 o 
  -3  -5   4        0.57        0.22      0.19 o 
  -2  -5   4       19.84       22.41      0.62 o 
  -1  -5   4        0.36        0.07      0.14 o 
   0  -5   4       74.36       72.58      1.18 o 
   1  -5   4      121.70      116.99      1.33 o 
   2  -5   4        0.94        1.48      0.16 o 
   3  -5   4        0.10        0.34      0.18 o 
   4  -5   4        3.32        3.79      0.29 o 
   5  -5   4      117.40      111.17      2.06 o 
   6  -5   4        2.39        2.32      0.35 o 
   7  -5   4       12.64       12.31      0.71 o 
   8  -5   4       50.96       48.30      1.51 o 
   9  -5   4       11.02        9.09      0.77 o 
  -8  -4   4       13.02       12.13      1.10 o 
  -7  -4   4        0.78        1.27      0.51 o 
  -6  -4   4       69.35       71.79      1.33 o 
  -5  -4   4       41.86       49.70      1.02 o 
  -4  -4   4        0.40        1.16      0.22 o 
  -3  -4   4       46.70       42.82      1.22 o 
  -2  -4   4        6.37        6.72      0.35 o 
  -1  -4   4      617.67      568.46      5.07 o 
   0  -4   4      232.93      232.56      2.14 o 
   1  -4   4       22.47       25.03      0.45 o 
   2  -4   4        1.21        1.36      0.14 o 
   3  -4   4       54.32       49.57      0.86 o 
   4  -4   4       11.79       16.31      0.48 o 
   5  -4   4       33.53       34.84      1.17 o 
   6  -4   4        2.72        3.20      0.37 o 
   7  -4   4        0.00        0.50      0.27 o 
   8  -4   4      101.85      106.77      3.68 o 
   9  -4   4       41.88       42.33      1.51 o 
  -8  -3   4        3.54        2.99      0.65 o 
  -7  -3   4        8.04        8.53      0.86 o 
  -6  -3   4       11.33       10.59      0.66 o 
  -5  -3   4       26.88       29.57      0.87 o 
  -4  -3   4        0.03        0.05      0.13 o 
  -3  -3   4       66.34       65.42      0.94 o 
  -2  -3   4       21.91       27.93      0.64 o 
  -1  -3   4      243.46      247.56      2.45 o 
   0  -3   4      118.15      114.31      1.31 o 
   1  -3   4        1.47        0.27      0.08 o 
   2  -3   4       42.69       49.52      0.72 o 
   3  -3   4       16.81       17.63      0.45 o 
   4  -3   4      101.88       94.58      1.36 o 
   5  -3   4       53.28       50.30      0.93 o 
   6  -3   4      159.96      149.37      2.66 o 
   7  -3   4       14.47       15.98      0.78 o 
   8  -3   4        0.22        0.35      0.27 o 
   9  -3   4        1.91        3.11      0.95 o 
  10  -3   4        1.14        0.55      0.69 o 
  -8  -2   4        0.66       -0.15      0.33 o 
  -7  -2   4       22.29       23.98      1.00 o 
  -6  -2   4       37.87       40.27      0.73 o 
  -5  -2   4        4.99        5.25      0.30 o 
  -4  -2   4        0.04        0.35      0.13 o 
  -3  -2   4       11.01        7.45      0.30 o 
  -2  -2   4       24.61       19.92      0.43 o 
  -1  -2   4        7.84       16.02      0.45 o 
   0  -2   4       79.61       81.27      0.99 o 
   1  -2   4       13.73       13.20      0.33 o 
   2  -2   4       91.56       95.44      1.15 o 
   3  -2   4      213.47      217.13      2.17 o 
   4  -2   4      124.59      124.36      1.41 o 
   5  -2   4      415.28      396.95      4.26 o 
   6  -2   4      261.72      251.41      3.55 o 
   7  -2   4        0.14        0.16      0.21 o 
   8  -2   4       11.12       11.55      1.21 o 
   9  -2   4        0.56        0.06      0.27 o 
  10  -2   4      126.21      133.15      3.28 o 
  -9  -1   4       25.44       29.93      1.03 o 
  -8  -1   4       20.46       20.72      0.74 o 
  -7  -1   4        3.49        2.95      0.33 o 
  -6  -1   4       24.19       25.03      0.72 o 
  -5  -1   4       37.47       36.15      0.83 o 
  -4  -1   4       29.57       28.38      0.50 o 
  -3  -1   4       90.85       77.58      0.79 o 
  -2  -1   4      113.44      113.81      1.26 o 
  -1  -1   4        7.46        8.43      0.28 o 
   0  -1   4     1079.41     1156.81     10.42 o 
   1  -1   4        2.40        5.30      0.20 o 
   2  -1   4      121.09      109.58      1.24 o 
   3  -1   4       67.69       68.86      1.02 o 
   4  -1   4       94.00       88.30      1.28 o 
   5  -1   4      174.68      163.56      2.33 o 
   6  -1   4        5.98        5.97      0.34 o 
   7  -1   4        7.52        4.92      0.47 o 
   8  -1   4      243.41      239.88      4.07 o 
   9  -1   4        9.64       10.67      0.76 o 
  10  -1   4        1.12        1.13      0.39 o 
  -9   0   4        1.41        1.70      0.45 o 
  -8   0   4        0.18        0.18      0.23 o 
  -7   0   4        7.27        5.44      0.41 o 
  -6   0   4        5.05        5.35      0.37 o 
  -5   0   4       10.46        9.95      0.45 o 
  -4   0   4       16.29       17.14      0.38 o 
  -3   0   4       30.12       20.95      0.39 o 
  -2   0   4      486.96      477.05      4.04 o 
  -1   0   4       38.09       52.25      0.66 o 
   0   0   4      456.69      481.88      4.48 o 
   1   0   4      302.76      304.58      2.82 o 
   2   0   4      139.12      158.10      1.55 o 
   3   0   4      468.60      484.33      4.33 o 
   4   0   4       76.41       85.24      1.03 o 
   5   0   4        0.48        0.72      0.13 o 
   6   0   4      111.86      120.34      1.45 o 
   7   0   4        0.28        0.55      0.18 o 
   8   0   4       28.98       29.88      0.85 o 
   9   0   4       15.93       15.93      0.67 o 
  10   0   4        3.37        2.50      0.39 o 
  11   0   4      175.85      188.85      3.80 o 
  -9   1   4       38.81       37.46      1.45 o 
  -8   1   4        0.11        0.13      0.29 o 
  -7   1   4       15.98       16.53      0.61 o 
  -6   1   4        1.42        1.79      0.26 o 
  -5   1   4      236.82      226.47      2.95 o 
  -4   1   4       33.68       31.81      0.78 o 
  -3   1   4      138.22      140.49      1.61 o 
  -2   1   4        0.03        2.32      0.15 o 
  -1   1   4      138.39      139.41      1.90 o 
   0   1   4       16.90       16.07      0.36 o 
   1   1   4       17.13       16.00      0.30 o 
   2   1   4     1799.96     1937.31     13.12 o 
   3   1   4      151.07      144.89      1.19 o 
   4   1   4      655.77      669.47      4.87 o 
   5   1   4       36.99       35.00      0.47 o 
   6   1   4       90.10       78.43      0.90 o 
   7   1   4       55.99       59.92      0.96 o 
   8   1   4       11.77       12.89      0.87 o 
   9   1   4        7.72        6.74      0.48 o 
  10   1   4      133.44      128.67      3.67 o 
  11   1   4        0.28        0.71      0.47 o 
  -9   2   4        1.18        1.15      0.43 o 
  -8   2   4        5.00        4.13      0.57 o 
  -7   2   4       12.51       11.70      0.86 o 
  -6   2   4       59.57       53.65      1.05 o 
  -5   2   4      214.71      216.70      2.45 o 
  -4   2   4        1.89        3.55      0.38 o 
  -3   2   4      112.21      112.96      1.23 o 
  -2   2   4      109.77      111.33      1.19 o 
  -1   2   4       22.45       18.20      0.35 o 
   0   2   4      128.03      132.39      1.30 o 
   1   2   4       36.15       24.98      0.42 o 
   2   2   4      176.42      164.50      1.43 o 
   3   2   4      445.36      433.23      2.92 o 
   4   2   4       16.88       22.15      0.33 o 
   5   2   4      165.33      161.00      1.43 o 
   6   2   4       78.34       69.54      0.81 o 
   7   2   4        0.36        0.33      0.12 o 
   8   2   4        0.02        0.11      0.15 o 
   9   2   4      341.75      330.77      7.17 o 
  10   2   4       86.53       95.74      3.00 o 
  11   2   4       10.06        8.54      0.96 o 
  -8   3   4       19.76       22.42      1.12 o 
  -7   3   4        8.39        7.37      0.83 o 
  -6   3   4        0.15        0.30      0.20 o 
  -5   3   4       29.76       32.86      0.89 o 
  -4   3   4       10.64       10.21      0.44 o 
  -3   3   4       13.47       14.19      0.66 o 
  -2   3   4       64.73       62.51      0.76 o 
  -1   3   4        0.09        0.96      0.10 o 
   0   3   4       75.11       87.20      0.88 o 
   1   3   4      402.43      443.68      3.53 o 
   2   3   4      697.35      758.58      5.68 o 
   3   3   4      340.15      355.48      2.87 o 
   4   3   4      378.96      387.90      2.76 o 
   5   3   4       12.19       12.08      0.29 o 
   6   3   4      144.13      131.94      1.24 o 
   7   3   4      708.11      671.09      7.44 o 
   8   3   4       44.29       40.38      1.61 o 
   9   3   4       14.60       17.33      0.68 o 
  10   3   4       50.07       52.56      2.05 o 
  11   3   4       31.89       37.32      1.78 o 
  -8   4   4       34.15       35.33      1.42 o 
  -7   4   4      150.24      164.66      2.69 o 
  -6   4   4        0.61        0.40      0.21 o 
  -5   4   4      107.04      102.37      1.76 o 
  -4   4   4      163.32      165.11      2.34 o 
  -3   4   4       63.94       61.84      1.48 o 
  -2   4   4       45.27       52.29      0.80 o 
  -1   4   4       82.15      105.38      1.17 o 
   0   4   4      165.44      170.89      2.11 o 
   1   4   4      228.60      228.64      1.94 o 
   2   4   4      192.52      211.95      1.88 o 
   3   4   4      217.89      200.17      2.03 o 
   4   4   4      464.18      469.76      3.77 o 
   5   4   4      225.57      219.52      2.00 o 
   6   4   4       59.19       58.28      0.87 o 
   7   4   4        1.15        0.94      0.20 o 
   8   4   4        0.05        0.27      0.18 o 
   9   4   4        9.72       12.02      0.62 o 
  10   4   4        0.95        1.12      0.30 o 
  11   4   4       54.10       58.72      2.21 o 
  -8   5   4        6.06        6.02      0.57 o 
  -7   5   4       44.70       44.99      1.60 o 
  -6   5   4       58.46       58.57      2.62 o 
  -5   5   4       28.24       28.01      1.10 o 
  -4   5   4        5.72        5.29      0.49 o 
  -3   5   4      412.09      397.66      5.73 o 
  -2   5   4       10.64       11.29      0.56 o 
  -1   5   4      119.76      107.20      1.56 o 
   0   5   4        0.03        0.55      0.30 o 
   1   5   4      152.92      157.96      1.62 o 
   2   5   4       89.00       88.57      1.01 o 
   3   5   4        0.38        0.93      0.12 o 
   4   5   4        0.47        1.25      0.12 o 
   5   5   4      330.08      303.32      2.64 o 
   6   5   4        1.84        2.18      0.19 o 
   7   5   4       80.41       74.89      2.18 o 
   8   5   4        0.26        0.49      0.20 o 
   9   5   4        0.42        0.83      0.24 o 
  10   5   4       33.52       36.92      1.11 o 
  -7   6   4        1.66        0.92      0.39 o 
  -6   6   4        0.95        0.21      0.35 o 
  -5   6   4       36.13       36.66      1.29 o 
  -4   6   4        2.35        3.04      0.51 o 
  -3   6   4        0.15        0.93      0.36 o 
  -2   6   4      509.45      482.53      6.67 o 
  -1   6   4       50.59       44.85      1.05 o 
   0   6   4        0.50        0.38      0.27 o 
   1   6   4        3.03        2.89      0.32 o 
   2   6   4       91.61       90.53      1.51 o 
   3   6   4      123.11      112.65      2.02 o 
   4   6   4       95.22       96.81      1.87 o 
   5   6   4       46.29       43.51      0.87 o 
   6   6   4      140.26      130.64      1.80 o 
   7   6   4       28.84       31.20      1.44 o 
   8   6   4        6.46        8.03      1.16 o 
   9   6   4       32.46       34.72      2.58 o 
  10   6   4        8.35        7.21      0.83 o 
  -7   7   4        9.54        9.12      1.50 o 
  -6   7   4        0.03       -0.15      0.27 o 
  -5   7   4        2.87        3.74      1.14 o 
  -4   7   4        0.01       -0.05      0.22 o 
  -3   7   4       52.93       52.99      1.42 o 
  -2   7   4      155.17      143.52      2.93 o 
  -1   7   4       40.35       37.27      0.87 o 
   1   7   4       21.96       16.55      0.59 o 
   2   7   4      450.58      432.50      5.13 o 
   3   7   4        9.05        8.67      0.48 o 
   4   7   4        4.07        4.59      0.39 o 
   5   7   4      121.42      108.33      1.60 o 
   6   7   4      226.06      219.80      2.71 o 
   7   7   4        2.52        2.35      0.30 o 
   8   7   4        1.84        2.14      0.44 o 
   9   7   4       14.16       12.75      0.84 o 
  10   7   4        0.36        0.14      0.40 o 
  -6   8   4        3.67        3.26      0.83 o 
  -5   8   4        1.40        1.84      0.43 o 
  -4   8   4       11.65       10.32      0.70 o 
  -3   8   4        0.25        0.25      0.23 o 
  -2   8   4        6.91        6.12      0.50 o 
  -1   8   4       63.06       52.28      1.77 o 
   0   8   4      237.32      225.32      4.82 o 
   1   8   4       17.22       19.12      0.74 o 
   2   8   4       99.25       95.67      2.19 o 
   3   8   4      282.62      266.01      3.59 o 
   4   8   4       35.68       34.80      1.00 o 
   5   8   4        2.70        1.25      0.30 o 
   6   8   4       31.73       27.27      0.78 o 
   7   8   4       72.86       77.61      1.43 o 
   8   8   4        7.63        7.62      0.69 o 
   9   8   4       21.30       19.61      1.05 o 
  -5   9   4       18.29       19.13      1.01 o 
  -4   9   4        4.86        4.56      0.55 o 
  -3   9   4        5.04        4.72      0.65 o 
  -2   9   4       23.18       21.57      1.18 o 
  -1   9   4       12.25       11.89      0.86 o 
   0   9   4       10.36        9.82      0.78 o 
   1   9   4       71.59       68.11      1.42 o 
   2   9   4        1.80        1.47      0.35 o 
   3   9   4       34.83       36.47      1.03 o 
   4   9   4        3.67        3.94      0.45 o 
   5   9   4        0.67        1.04      0.30 o 
   6   9   4       14.85       14.74      0.76 o 
   7   9   4       52.37       54.48      1.48 o 
   8   9   4        3.29        4.67      0.56 o 
  -4  10   4        6.12        5.00      0.76 o 
  -3  10   4       32.35       34.08      1.61 o 
  -2  10   4        0.56        0.43      0.34 o 
  -1  10   4       19.36       18.34      1.10 o 
   0  10   4       11.77       10.98      0.85 o 
   1  10   4       99.89       99.90      1.88 o 
   2  10   4        2.10        1.74      0.33 o 
   3  10   4       24.11       19.91      0.80 o 
   4  10   4        0.56        0.73      0.29 o 
   5  10   4        0.04        0.56      0.29 o 
   6  10   4       28.40       28.88      1.08 o 
   7  10   4      120.15      124.96      2.49 o 
  -3  11   4        0.15        0.50      0.44 o 
  -2  11   4       27.84       34.85      1.62 o 
  -1  11   4       19.17       22.99      1.28 o 
   0  11   4        0.41        0.27      0.37 o 
   1  11   4       59.15       65.73      1.79 o 
   2  11   4       15.79       16.60      0.77 o 
   3  11   4        1.58        1.07      0.34 o 
   4  11   4        0.40       -0.06      0.28 o 
   5  11   4       39.92       43.80      1.59 o 
   6  11   4        0.56        0.36      0.49 o 
   0  12   4        2.74        2.82      0.61 o 
   1  12   4       16.18       15.66      1.10 o 
   2  12   4       96.08      105.35      2.47 o 
   3  12   4        6.46        5.68      0.82 o 
  -1  -9   5        0.46        0.41      0.36 o 
   0  -9   5       34.62       34.34      2.41 o 
   1  -9   5        0.01        0.15      0.21 o 
   2  -9   5        3.48        2.62      0.59 o 
  -3  -8   5       21.11       22.87      1.11 o 
  -2  -8   5       65.53       65.18      1.66 o 
  -1  -8   5        0.57        0.93      0.31 o 
   0  -8   5        2.27        2.11      0.37 o 
   1  -8   5        1.04        1.15      0.46 o 
   2  -8   5        0.04        0.40      0.20 o 
   3  -8   5       25.36       26.93      0.68 o 
   4  -8   5        2.35        2.47      0.56 o 
   5  -8   5       19.96       22.59      0.78 o 
  -5  -7   5       66.87       70.29      2.74 o 
  -4  -7   5       58.44       56.29      1.51 o 
  -3  -7   5       39.16       36.14      1.14 o 
  -2  -7   5        0.44        0.44      0.27 o 
  -1  -7   5       62.84       63.46      1.41 o 
   0  -7   5        0.10        0.09      0.20 o 
   1  -7   5        0.01        0.03      0.16 o 
   2  -7   5        5.73        5.70      0.32 o 
   3  -7   5        0.11        0.14      0.15 o 
   4  -7   5        1.11        1.07      0.21 o 
   5  -7   5       10.01       10.46      0.51 o 
   6  -7   5       14.85       14.34      0.71 o 
   7  -7   5        0.54        0.77      0.30 o 
  -6  -6   5        8.16        8.10      0.69 o 
  -5  -6   5        4.46        3.56      0.73 o 
  -4  -6   5       10.12       12.49      0.97 o 
  -3  -6   5       53.30       62.28      1.48 o 
  -2  -6   5        0.92        1.45      0.41 o 
  -1  -6   5       45.25       40.14      1.22 o 
   0  -6   5      204.35      195.27      2.44 o 
   1  -6   5       76.45       75.44      1.12 o 
   2  -6   5       16.48       15.33      0.46 o 
   3  -6   5       24.55       24.15      0.76 o 
   4  -6   5        8.90        8.03      0.38 o 
   5  -6   5       22.06       23.15      0.86 o 
   6  -6   5        0.16        0.29      0.30 o 
   7  -6   5       64.03       70.38      1.79 o 
   8  -6   5       13.84       13.92      0.84 o 
  -6  -5   5        0.90        0.72      0.31 o 
  -5  -5   5        4.82        3.35      0.64 o 
  -4  -5   5        0.00       -0.23      0.24 o 
  -3  -5   5        0.82        0.70      0.26 o 
  -2  -5   5       39.71       40.67      0.91 o 
  -1  -5   5      145.37      135.37      1.86 o 
   0  -5   5      154.84      154.84      2.01 o 
   1  -5   5       23.92       21.58      0.53 o 
   2  -5   5       15.08       14.62      0.43 o 
   3  -5   5       20.04       16.21      0.49 o 
   4  -5   5      163.16      151.61      3.10 o 
   5  -5   5       31.13       31.59      0.96 o 
   6  -5   5       14.22       14.42      0.71 o 
   7  -5   5       16.51       17.95      1.88 o 
   8  -5   5       39.40       43.56      1.44 o 
  -7  -4   5       35.23       40.16      1.91 o 
  -6  -4   5       22.57       23.87      1.61 o 
  -5  -4   5        0.10        0.23      0.21 o 
  -4  -4   5        0.19        1.08      0.24 o 
  -3  -4   5      107.30      111.15      1.67 o 
  -2  -4   5       43.24       39.39      0.86 o 
  -1  -4   5       26.52       21.48      0.60 o 
   0  -4   5      119.61      107.09      1.50 o 
   1  -4   5       16.07       20.48      0.47 o 
   2  -4   5      375.56      358.15      3.22 o 
   3  -4   5       58.23       56.07      1.52 o 
   4  -4   5      181.37      174.54      2.13 o 
   5  -4   5       61.07       60.73      1.19 o 
   6  -4   5        2.33        2.13      0.34 o 
   7  -4   5       51.99       50.07      1.11 o 
   8  -4   5       74.06       76.70      1.98 o 
   9  -4   5        4.96        6.73      0.69 o 
  -7  -3   5       17.37       17.95      1.22 o 
  -6  -3   5       40.34       45.91      1.91 o 
  -5  -3   5       26.22       28.28      0.69 o 
  -4  -3   5       90.13       88.65      1.26 o 
  -3  -3   5       30.73       26.76      0.70 o 
  -2  -3   5       28.69       39.49      0.83 o 
  -1  -3   5        8.13        6.57      0.31 o 
   0  -3   5        5.71        4.82      0.45 o 
   1  -3   5        0.02        0.21      0.10 o 
   2  -3   5      247.12      239.71      2.72 o 
   3  -3   5       76.26       75.33      1.08 o 
   4  -3   5        3.03        3.16      0.25 o 
   5  -3   5      289.13      279.21      3.49 o 
   6  -3   5        0.01        0.01      0.18 o 
   7  -3   5       43.91       46.11      1.35 o 
   8  -3   5       11.47       13.47      1.44 o 
   9  -3   5      208.75      214.13      4.00 o 
  10  -3   5        6.60        5.36      0.69 o 
  -8  -2   5       43.82       48.04      2.05 o 
  -7  -2   5       61.89       60.22      1.72 o 
  -6  -2   5      107.68       99.86      3.79 o 
  -5  -2   5       36.22       37.77      0.86 o 
  -4  -2   5        9.17        9.42      0.38 o 
  -3  -2   5      150.43      136.00      1.58 o 
  -2  -2   5      132.08      121.01      1.41 o 
  -1  -2   5        0.97        2.26      0.26 o 
   0  -2   5      123.62      129.66      1.63 o 
   1  -2   5       53.47       58.65      0.73 o 
   2  -2   5       65.03       61.76      0.79 o 
   3  -2   5       56.69       53.44      0.84 o 
   4  -2   5        9.94        8.30      0.36 o 
   5  -2   5        0.16        0.44      0.15 o 
   6  -2   5       17.57       20.70      0.93 o 
   7  -2   5       99.25       98.08      2.95 o 
   8  -2   5      137.69      140.82      2.84 o 
   9  -2   5       78.20       76.58      2.05 o 
  10  -2   5        5.89        6.59      1.24 o 
  -8  -1   5        3.81        1.98      0.46 o 
  -7  -1   5       59.77       61.26      1.07 o 
  -6  -1   5       40.05       40.46      0.96 o 
  -5  -1   5       31.71       31.49      0.65 o 
  -4  -1   5      346.33      310.42      2.69 o 
  -3  -1   5        2.88        1.46      0.17 o 
  -2  -1   5        3.43        1.98      0.18 o 
  -1  -1   5       63.53       66.48      0.89 o 
   0  -1   5      301.88      297.24      3.03 o 
   1  -1   5      165.15      169.13      1.83 o 
   2  -1   5       81.32       82.44      0.99 o 
   3  -1   5      902.98      918.08      7.97 o 
   4  -1   5       60.53       55.72      1.04 o 
   5  -1   5       86.08       91.63      1.39 o 
   6  -1   5        0.56        0.24      0.23 o 
   7  -1   5        0.38        0.06      0.21 o 
   8  -1   5       60.27       58.30      1.62 o 
   9  -1   5       26.26       26.09      1.12 o 
  10  -1   5       55.24       55.97      2.57 o 
  -8   0   5       67.29       66.19      1.41 o 
  -7   0   5        0.60        0.49      0.24 o 
  -6   0   5        3.47        2.77      0.32 o 
  -5   0   5        0.73        1.10      0.22 o 
  -4   0   5       68.70       67.61      1.06 o 
  -3   0   5       47.94       42.39      0.61 o 
  -2   0   5        2.14        3.61      0.20 o 
  -1   0   5       26.87       30.34      0.59 o 
   0   0   5      459.09      458.79      4.39 o 
   1   0   5      811.33      834.99      7.95 o 
   2   0   5       22.28       23.88      0.42 o 
   3   0   5      333.63      333.25      2.84 o 
   4   0   5      153.31      141.96      1.43 o 
   5   0   5      463.68      471.22      5.21 o 
   6   0   5      119.38      108.73      1.38 o 
   7   0   5        2.06        2.31      0.24 o 
   8   0   5       36.71       32.85      0.90 o 
   9   0   5        4.33        3.91      0.41 o 
  10   0   5        2.60        3.42      0.42 o 
  11   0   5        5.56        3.93      0.59 o 
  -8   1   5       13.84       13.05      0.86 o 
  -7   1   5        7.80        7.30      0.47 o 
  -6   1   5       26.87       24.11      0.75 o 
  -5   1   5       62.53       59.44      1.19 o 
  -4   1   5        0.23        0.40      0.24 o 
  -3   1   5      243.58      232.42      2.54 o 
  -2   1   5      745.04      755.01      5.68 o 
  -1   1   5       20.57       18.85      0.41 o 
   0   1   5      239.40      253.10      2.31 o 
   1   1   5       90.65       85.99      0.91 o 
   2   1   5       40.34       44.95      0.54 o 
   3   1   5      422.43      473.33      3.52 o 
   4   1   5      113.29      109.16      1.03 o 
   5   1   5      348.92      332.20      3.19 o 
   6   1   5      277.02      269.75      2.74 o 
   7   1   5        1.17        1.01      0.19 o 
   8   1   5       56.42       59.52      1.26 o 
   9   1   5        6.71        7.02      0.71 o 
  10   1   5       15.90       20.67      1.00 o 
  11   1   5       43.31       41.65      1.98 o 
  -8   2   5        0.30       -0.05      0.33 o 
  -7   2   5        4.46        4.27      0.95 o 
  -6   2   5       32.20       32.60      2.75 o 
  -5   2   5        0.00        0.26      0.28 o 
  -4   2   5       37.88       37.57      0.86 o 
  -3   2   5       27.91       31.18      0.66 o 
  -2   2   5      227.66      229.39      2.25 o 
  -1   2   5       53.91       51.15      0.72 o 
   0   2   5      119.51      121.00      1.27 o 
   1   2   5      526.20      568.19      4.51 o 
   2   2   5       76.54       73.62      0.83 o 
   3   2   5      744.62      783.82      5.19 o 
   4   2   5      235.77      235.86      1.93 o 
   5   2   5      515.54      510.85      3.61 o 
   6   2   5      203.10      198.45      1.88 o 
   7   2   5       36.88       36.52      0.60 o 
   8   2   5        8.39        6.68      0.38 o 
   9   2   5       98.71      101.10      2.99 o 
  10   2   5       12.63        9.28      0.92 o 
  11   2   5       48.37       49.95      2.13 o 
  -8   3   5       33.74       32.53      1.37 o 
  -7   3   5       92.03       96.09      2.66 o 
  -6   3   5        4.73        4.40      0.53 o 
  -5   3   5       16.74       14.96      1.08 o 
  -4   3   5      106.22      101.82      1.38 o 
  -3   3   5        0.12        0.40      0.13 o 
  -2   3   5       85.25       92.57      1.08 o 
  -1   3   5       52.39       56.81      0.76 o 
   0   3   5       79.42       85.23      0.85 o 
   1   3   5      386.81      387.26      3.19 o 
   2   3   5       43.57       39.10      0.49 o 
   3   3   5        9.83       11.98      0.24 o 
   4   3   5       17.56       17.32      0.31 o 
   5   3   5       48.00       49.94      0.60 o 
   6   3   5        2.27        1.69      0.15 o 
   7   3   5       87.96       92.20      2.42 o 
   8   3   5       88.80       83.94      1.70 o 
   9   3   5        4.95        5.23      0.39 o 
  10   3   5       93.93       98.26      3.03 o 
  11   3   5       37.73       40.19      1.86 o 
  -8   4   5       35.06       38.67      1.54 o 
  -7   4   5        0.36        0.62      0.34 o 
  -6   4   5       19.03       20.08      1.45 o 
  -5   4   5       35.46       35.29      0.99 o 
  -4   4   5      314.20      311.73      3.95 o 
  -3   4   5      113.76      111.96      1.77 o 
  -2   4   5       62.90       63.70      0.83 o 
  -1   4   5      986.48      991.57      9.04 o 
   0   4   5      425.67      438.12      3.71 o 
   1   4   5      225.12      255.97      2.07 o 
   2   4   5      147.16      149.35      1.34 o 
   3   4   5       42.56       46.00      0.55 o 
   4   4   5      364.56      353.64      3.01 o 
   5   4   5      103.96      104.23      1.25 o 
   6   4   5       67.43       61.96      1.13 o 
   7   4   5        8.19        7.78      0.49 o 
   8   4   5        0.00        0.28      0.17 o 
   9   4   5       28.86       27.13      0.89 o 
  10   4   5       82.79       83.02      3.27 o 
  11   4   5       35.48       32.37      1.63 o 
  -7   5   5       12.94       14.06      0.77 o 
  -6   5   5       14.23       12.29      1.83 o 
  -5   5   5       49.10       51.63      1.53 o 
  -4   5   5       84.06       85.27      1.57 o 
  -3   5   5      211.25      209.23      2.82 o 
  -2   5   5       32.43       35.70      1.01 o 
  -1   5   5        0.22        0.20      0.12 o 
   0   5   5       87.46       89.76      1.38 o 
   1   5   5       44.02       45.16      0.63 o 
   2   5   5        8.22        9.31      0.30 o 
   3   5   5        0.46        0.84      0.11 o 
   4   5   5      122.60      132.45      1.47 o 
   5   5   5       22.43       21.10      0.48 o 
   6   5   5       27.61       28.24      0.71 o 
   7   5   5        4.54        4.76      0.45 o 
   8   5   5       22.11       20.70      0.76 o 
   9   5   5       11.68       11.87      0.54 o 
  10   5   5        6.06        5.97      1.07 o 
  -7   6   5       30.76       30.45      1.41 o 
  -6   6   5        9.03        7.85      0.82 o 
  -5   6   5       44.94       41.51      1.44 o 
  -4   6   5       43.79       41.94      1.36 o 
  -3   6   5        6.60        6.43      0.54 o 
  -2   6   5      121.77      119.28      2.30 o 
  -1   6   5        1.74        1.02      0.20 o 
   0   6   5       62.11       58.82      1.34 o 
   1   6   5      742.09      748.93      6.98 o 
   2   6   5      784.87      793.65      8.53 o 
   3   6   5        0.01        1.15      0.55 o 
   4   6   5       57.31       48.23      1.02 o 
   5   6   5        0.00        0.35      0.17 o 
   6   6   5       22.60       18.93      0.96 o 
   7   6   5       30.58       30.90      0.85 o 
   8   6   5       70.85       70.82      1.32 o 
   9   6   5       20.12       20.89      0.69 o 
  10   6   5       20.63       23.78      1.33 o 
  -6   7   5       12.38       12.46      0.92 o 
  -5   7   5        2.79        2.68      0.49 o 
  -4   7   5       17.46       16.42      0.87 o 
  -3   7   5       26.47       23.29      0.96 o 
  -2   7   5        9.12        8.38      0.73 o 
  -1   7   5        3.64        2.47      0.72 o 
   0   7   5      506.78      488.83      8.65 o 
   1   7   5      125.69      123.15      2.33 o 
   2   7   5       52.98       53.11      1.38 o 
   3   7   5        1.54        1.23      0.31 o 
   4   7   5        1.63        2.01      0.25 o 
   5   7   5      172.82      162.78      2.14 o 
   6   7   5        7.01        5.86      0.41 o 
   7   7   5       36.47       32.90      0.99 o 
   8   7   5       16.09       13.53      0.81 o 
   9   7   5       42.56       41.31      1.43 o 
  10   7   5        2.59        2.19      0.58 o 
  -6   8   5       34.32       35.15      1.47 o 
  -5   8   5        9.41        8.37      0.76 o 
  -4   8   5       21.65       21.24      2.03 o 
  -3   8   5        5.32        4.24      0.53 o 
  -2   8   5       23.08       25.89      2.24 o 
  -1   8   5       88.08       88.04      2.59 o 
   0   8   5        5.03        4.92      0.90 o 
   1   8   5        4.34        4.54      0.46 o 
   2   8   5        1.61        1.19      0.35 o 
   3   8   5       30.45       27.54      0.87 o 
   4   8   5        0.03        0.56      0.23 o 
   5   8   5       15.03       14.42      0.56 o 
   6   8   5       49.18       48.76      1.07 o 
   7   8   5      102.67      109.22      1.77 o 
   8   8   5        3.55        4.51      0.58 o 
   9   8   5       19.42       21.26      1.07 o 
  -5   9   5       29.27       26.18      1.72 o 
  -4   9   5       53.93       50.74      1.63 o 
  -3   9   5        7.14        5.31      0.57 o 
  -2   9   5      136.82      140.70      3.73 o 
  -1   9   5        0.16       -0.13      0.26 o 
   0   9   5        4.02        3.68      0.61 o 
   1   9   5        1.05        0.75      0.28 o 
   2   9   5        1.51        0.90      0.33 o 
   3   9   5       11.65       10.97      0.61 o 
   4   9   5        2.07        1.93      0.34 o 
   5   9   5        1.65        1.44      0.34 o 
   6   9   5       82.57       87.37      1.89 o 
   7   9   5      106.21      106.51      1.81 o 
   8   9   5       72.46       72.14      2.06 o 
  -4  10   5        6.84        5.18      0.83 o 
  -3  10   5        4.74        5.61      0.80 o 
  -2  10   5       26.96       30.79      1.54 o 
  -1  10   5        0.13        0.62      0.40 o 
   0  10   5        1.85        1.62      0.48 o 
   1  10   5        0.27        0.24      0.30 o 
   2  10   5        6.82        5.76      0.58 o 
   3  10   5       11.49       10.90      0.86 o 
   4  10   5       20.90       23.77      0.93 o 
   5  10   5       23.68       20.98      0.90 o 
   6  10   5       18.57       20.10      1.12 o 
   7  10   5        1.04        2.04      0.43 o 
  -2  11   5       47.27       48.98      2.04 o 
  -1  11   5        3.84        5.97      0.80 o 
   0  11   5        1.43        0.41      0.39 o 
   1  11   5        0.02        0.14      0.36 o 
   2  11   5       12.76       12.38      0.80 o 
   3  11   5        2.49        2.23      0.42 o 
   4  11   5      178.44      186.87      3.12 o 
   5  11   5        0.11        0.21      0.37 o 
   6  11   5       20.46       18.46      1.40 o 
   0  12   5        1.11        0.47      0.43 o 
   1  12   5       38.89       39.13      1.80 o 
   2  12   5        1.64        0.11      0.42 o 
   3  12   5       53.70       61.49      2.12 o 
  -2  -8   6       69.86       70.69      2.43 o 
  -1  -8   6        1.42        2.29      0.54 o 
   0  -8   6        0.58        0.60      0.28 o 
   1  -8   6       75.41       88.84      1.72 o 
   2  -8   6        0.00        0.03      0.23 o 
   3  -8   6       31.60       34.14      0.81 o 
   4  -8   6        8.68        9.49      0.47 o 
  -4  -7   6        5.71        5.79      0.92 o 
  -3  -7   6       56.12       62.54      1.60 o 
  -2  -7   6       29.97       30.85      1.05 o 
  -1  -7   6       71.33       76.21      1.65 o 
   0  -7   6       17.83       18.38      0.74 o 
   1  -7   6       39.78       40.62      0.95 o 
   2  -7   6       53.28       50.72      1.52 o 
   3  -7   6        1.34        1.14      0.24 o 
   4  -7   6       38.11       36.86      0.94 o 
   5  -7   6       16.52       16.74      1.25 o 
   6  -7   6        9.82       10.60      0.59 o 
  -5  -6   6       24.18       21.50      1.53 o 
  -4  -6   6        6.82        6.74      0.80 o 
  -3  -6   6        1.62        2.28      0.39 o 
  -2  -6   6       48.44       47.80      1.37 o 
  -1  -6   6       33.26       29.63      1.07 o 
   0  -6   6        8.39        7.49      0.43 o 
   1  -6   6       29.25       27.20      0.73 o 
   2  -6   6       10.74       11.65      0.45 o 
   3  -6   6      271.78      265.96      3.15 o 
   4  -6   6        4.30        2.99      0.30 o 
   5  -6   6       45.36       47.05      1.12 o 
   6  -6   6        7.44        6.63      0.48 o 
   7  -6   6        0.66        0.45      0.28 o 
  -5  -5   6       72.72       78.67      2.46 o 
  -4  -5   6       59.13       62.31      1.55 o 
  -3  -5   6       16.93       16.01      0.74 o 
  -2  -5   6        9.72       12.03      0.76 o 
  -1  -5   6        0.41        0.29      0.18 o 
   0  -5   6        4.24        2.91      0.30 o 
   1  -5   6       20.74       21.30      0.74 o 
   2  -5   6        9.66       10.17      0.40 o 
   3  -5   6       65.44       60.78      1.09 o 
   4  -5   6       26.62       27.94      1.47 o 
   5  -5   6        4.38        4.72      0.40 o 
   6  -5   6       50.89       53.37      1.25 o 
   7  -5   6       38.28       38.60      1.97 o 
   8  -5   6       12.12       12.30      1.45 o 
  -6  -4   6        8.12        6.49      0.88 o 
  -5  -4   6        6.83        7.22      0.48 o 
  -4  -4   6       31.61       37.83      0.97 o 
  -3  -4   6        1.39        1.57      0.28 o 
  -2  -4   6        5.36        3.66      0.34 o 
  -1  -4   6       31.65       31.97      0.79 o 
   0  -4   6       25.84       19.65      0.60 o 
   1  -4   6      121.40      120.71      1.84 o 
   2  -4   6      300.04      275.15      3.08 o 
   3  -4   6       37.14       34.07      0.77 o 
   4  -4   6      217.39      211.77      2.55 o 
   5  -4   6       89.86       90.80      1.44 o 
   6  -4   6      150.52      146.99      2.74 o 
   7  -4   6       22.67       22.06      1.00 o 
   8  -4   6       84.56       96.24      2.30 o 
   9  -4   6       21.96       22.10      1.79 o 
  -7  -3   6        0.50        1.13      0.53 o 
  -6  -3   6      113.45      123.40      3.63 o 
  -5  -3   6        5.10        4.73      0.36 o 
  -4  -3   6        3.87        3.90      0.40 o 
  -3  -3   6       35.90       30.77      1.02 o 
  -2  -3   6       32.46       25.74      1.49 o 
  -1  -3   6      164.98      159.64      2.08 o 
   0  -3   6       10.99       17.51      0.64 o 
   1  -3   6       23.31       22.13      0.73 o 
   2  -3   6       99.58       91.99      1.29 o 
   3  -3   6        0.20        0.02      0.11 o 
   4  -3   6       31.69       32.35      1.05 o 
   5  -3   6        1.21        1.56      0.23 o 
   6  -3   6       51.74       50.74      1.38 o 
   7  -3   6        3.84        3.56      0.46 o 
   8  -3   6       40.64       42.53      1.97 o 
   9  -3   6       20.40       19.35      1.02 o 
  -7  -2   6        9.60        9.30      0.75 o 
  -6  -2   6       10.96       10.61      0.75 o 
  -5  -2   6       38.80       36.63      1.25 o 
  -4  -2   6       39.95       32.58      0.72 o 
  -3  -2   6      196.61      195.33      2.15 o 
  -2  -2   6      159.35      149.03      1.72 o 
  -1  -2   6       37.99       34.43      0.77 o 
   0  -2   6     1000.70      977.36      9.28 o 
   1  -2   6        2.85        2.92      0.65 o 
   2  -2   6       10.89       10.77      0.38 o 
   3  -2   6      220.11      203.45      2.25 o 
   4  -2   6      177.37      169.72      1.99 o 
   5  -2   6        7.81        8.95      0.41 o 
   6  -2   6       12.36       10.73      0.58 o 
   7  -2   6       24.64       24.37      1.09 o 
   8  -2   6        7.42        8.05      0.51 o 
   9  -2   6        3.21        3.78      0.58 o 
  10  -2   6        3.58        2.84      0.55 o 
  -7  -1   6        0.18        0.53      0.34 o 
  -6  -1   6        2.06        2.25      0.44 o 
  -5  -1   6       35.49       34.50      1.84 o 
  -4  -1   6       65.43       65.79      1.34 o 
  -3  -1   6      155.62      151.39      1.95 o 
  -2  -1   6       11.38        8.86      0.51 o 
  -1  -1   6      158.82      156.69      2.35 o 
   0  -1   6       14.80       16.13      0.45 o 
   1  -1   6        5.19        3.47      0.37 o 
   2  -1   6      209.44      200.93      2.18 o 
   3  -1   6       64.42       70.30      1.04 o 
   4  -1   6       35.85       33.29      0.68 o 
   5  -1   6       10.44        8.70      0.40 o 
   6  -1   6      231.75      228.92      3.07 o 
   7  -1   6        3.98        5.27      1.06 o 
   8  -1   6        0.94        0.47      0.28 o 
   9  -1   6        9.57        9.15      1.32 o 
  10  -1   6        7.44        6.97      0.74 o 
  -7   0   6        7.40        8.71      0.44 o 
  -6   0   6       31.69       29.48      0.96 o 
  -5   0   6       32.47       35.12      0.75 o 
  -4   0   6        8.29        7.94      0.54 o 
  -3   0   6      241.37      226.56      2.53 o 
  -2   0   6        2.40        2.44      0.20 o 
  -1   0   6      222.17      220.48      2.62 o 
   0   0   6        0.51        0.71      0.15 o 
   1   0   6      624.16      612.20      5.46 o 
   2   0   6       81.09       84.23      1.00 o 
   3   0   6      125.06      105.98      1.28 o 
   4   0   6       66.87       59.50      0.82 o 
   5   0   6      206.21      189.79      2.15 o 
   6   0   6      215.74      216.13      2.72 o 
   7   0   6        1.30        2.10      0.34 o 
   8   0   6       27.54       25.05      1.47 o 
   9   0   6       36.10       40.57      1.42 o 
  10   0   6       24.09       25.35      2.10 o 
  -7   1   6        0.02        0.21      0.25 o 
  -6   1   6       22.70       24.24      0.79 o 
  -5   1   6        0.10        0.19      0.19 o 
  -4   1   6       26.05       23.85      0.71 o 
  -3   1   6       18.59       14.65      0.40 o 
  -2   1   6      187.75      184.91      2.12 o 
  -1   1   6      323.83      311.80      2.86 o 
   0   1   6      333.23      338.49      3.04 o 
   1   1   6      362.60      343.90      3.06 o 
   2   1   6       75.86       69.15      0.81 o 
   3   1   6       36.24       38.37      0.49 o 
   4   1   6       46.31       43.02      0.67 o 
   5   1   6      441.87      452.93      3.87 o 
   6   1   6        1.25        1.52      0.18 o 
   7   1   6        0.04        0.21      0.15 o 
   8   1   6      135.28      137.62      2.18 o 
   9   1   6      146.88      157.28      2.51 o 
  10   1   6       64.56       66.89      1.88 o 
  11   1   6       10.01       10.22      1.05 o 
  -7   2   6        5.89        5.39      0.62 o 
  -6   2   6        6.93        7.19      0.45 o 
  -5   2   6       37.22       37.27      0.93 o 
  -4   2   6       21.50       22.46      0.68 o 
  -3   2   6      182.55      170.60      2.38 o 
  -2   2   6        4.70        5.95      0.26 o 
  -1   2   6       80.06       81.73      1.03 o 
   0   2   6       72.32       69.27      0.82 o 
   1   2   6       64.31       67.54      0.82 o 
   2   2   6      147.35      139.38      1.38 o 
   3   2   6        0.58        0.13      0.08 o 
   4   2   6        5.19        3.78      0.18 o 
   5   2   6        5.10        5.38      0.28 o 
   6   2   6      201.24      186.44      1.90 o 
   7   2   6      116.19      114.62      1.44 o 
   8   2   6       47.58       43.60      0.83 o 
   9   2   6        0.34        2.08      0.54 o 
  10   2   6        0.11        0.67      0.43 o 
  11   2   6       17.25       18.04      1.31 o 
  -7   3   6        1.08        0.57      0.61 o 
  -6   3   6       29.91       30.87      1.24 o 
  -5   3   6       79.78       81.97      1.44 o 
  -4   3   6      301.09      293.51      3.69 o 
  -3   3   6      105.75      103.35      1.43 o 
  -2   3   6        2.90        4.66      0.34 o 
  -1   3   6       58.74       53.38      0.76 o 
   0   3   6        0.14        0.93      0.13 o 
   1   3   6       72.48       78.42      0.85 o 
   2   3   6      138.77      147.09      1.26 o 
   3   3   6       21.32       26.91      0.40 o 
   4   3   6       41.60       46.29      0.64 o 
   5   3   6        0.02        0.18      0.09 o 
   6   3   6      476.76      463.25      3.61 o 
   7   3   6       77.45       80.26      1.35 o 
   8   3   6       57.03       60.57      1.14 o 
   9   3   6        0.03        0.05      0.33 o 
  10   3   6      105.93      107.21      3.26 o 
  11   3   6        3.35        2.68      0.65 o 
  -7   4   6        7.68        8.92      0.80 o 
  -6   4   6        7.22        6.91      0.98 o 
  -5   4   6        6.85        5.63      0.58 o 
  -4   4   6       98.21       98.51      2.65 o 
  -3   4   6        0.04        0.53      0.13 o 
  -2   4   6      104.58      106.76      1.39 o 
  -1   4   6       77.70       68.26      0.91 o 
   0   4   6      124.63      123.78      1.24 o 
   1   4   6        5.68        4.95      0.27 o 
   2   4   6      420.94      410.40      3.21 o 
   3   4   6       50.73       47.58      0.60 o 
   4   4   6      143.45      151.34      1.42 o 
   5   4   6        1.34        1.21      0.18 o 
   6   4   6      189.10      186.38      2.52 o 
   7   4   6       20.30       20.01      0.70 o 
   8   4   6       78.46       74.79      1.37 o 
   9   4   6       15.86       15.84      1.06 o 
  10   4   6        2.90        2.64      0.58 o 
  11   4   6        0.69        0.19      0.41 o 
  -7   5   6      119.87      122.44      2.95 o 
  -6   5   6       32.81       35.14      1.38 o 
  -5   5   6       36.24       38.32      1.10 o 
  -4   5   6        1.41        1.26      0.27 o 
  -3   5   6       49.43       48.16      1.31 o 
  -2   5   6       26.67       25.01      0.74 o 
  -1   5   6       32.75       31.84      1.05 o 
   0   5   6        8.00        8.96      0.27 o 
   1   5   6      128.05      130.09      1.31 o 
   2   5   6      224.76      223.48      2.01 o 
   3   5   6       80.96       73.26      0.97 o 
   4   5   6      152.85      154.22      2.27 o 
   5   5   6      110.93      107.11      2.12 o 
   6   5   6      126.45      120.98      1.84 o 
   7   5   6        0.00        0.09      0.16 o 
   8   5   6      101.82       96.48      1.66 o 
   9   5   6        0.07        0.29      0.21 o 
  10   5   6        7.68        9.06      0.58 o 
  -6   6   6        2.37        3.00      0.44 o 
  -5   6   6       86.51       88.12      2.05 o 
  -4   6   6       77.92       77.54      1.74 o 
  -3   6   6        7.58        7.03      0.54 o 
  -2   6   6        6.46        5.71      0.40 o 
  -1   6   6        0.01        0.09      0.16 o 
   0   6   6       65.45       70.48      1.27 o 
   1   6   6      247.28      241.66      2.37 o 
   2   6   6      413.07      410.61      4.81 o 
   3   6   6       99.42      101.71      1.66 o 
   4   6   6      486.93      457.33     10.08 o 
   5   6   6      135.94      134.84      1.69 o 
   6   6   6       63.75       60.19      1.13 o 
   7   6   6       11.83       12.26      0.50 o 
   8   6   6        5.28        3.48      0.33 o 
   9   6   6       41.39       40.70      1.24 o 
  10   6   6        2.15        2.03      0.36 o 
  -6   7   6        6.41        4.64      0.67 o 
  -5   7   6        6.30        6.42      1.39 o 
  -4   7   6        0.41        0.84      0.33 o 
  -3   7   6        8.23        8.41      0.67 o 
  -2   7   6        0.37        0.16      0.23 o 
  -1   7   6        2.67        2.74      0.40 o 
   0   7   6       41.19       39.47      0.95 o 
   1   7   6      152.70      152.92      2.79 o 
   2   7   6        8.99        9.09      0.72 o 
   3   7   6      128.85      126.79      1.98 o 
   4   7   6       36.85       35.97      0.93 o 
   5   7   6      114.37      107.35      1.85 o 
   6   7   6        1.39        0.57      0.24 o 
   7   7   6       83.76       82.01      2.64 o 
   8   7   6        6.23        4.62      0.55 o 
   9   7   6       28.22       27.95      1.55 o 
  10   7   6       11.43        9.82      0.76 o 
  -5   8   6        0.05        0.09      0.32 o 
  -4   8   6        6.35        4.67      0.60 o 
  -3   8   6        7.47        6.61      0.63 o 
  -2   8   6      141.78      142.31      2.84 o 
  -1   8   6       16.53       16.43      1.08 o 
   0   8   6        1.06        0.99      0.41 o 
   1   8   6       44.27       42.44      1.45 o 
   2   8   6      382.08      378.76      5.74 o 
   3   8   6      138.96      137.45      2.74 o 
   4   8   6        6.34        6.32      0.46 o 
   5   8   6       29.19       32.32      0.95 o 
   6   8   6       10.67       11.14      0.60 o 
   7   8   6       33.90       36.73      1.33 o 
   8   8   6        0.16        0.04      0.30 o 
   9   8   6       21.02       22.84      1.12 o 
  -4   9   6        5.93        6.93      1.07 o 
  -3   9   6        1.58        1.39      0.40 o 
  -2   9   6       61.57       59.62      2.28 o 
  -1   9   6       17.96       17.22      1.16 o 
   0   9   6       98.53       92.12      2.88 o 
   1   9   6        0.18        0.27      0.28 o 
   2   9   6        1.94        2.99      1.43 o 
   3   9   6       52.88       51.73      2.74 o 
   4   9   6       11.31       10.67      0.77 o 
   5   9   6       64.29       70.47      1.97 o 
   6   9   6       35.40       31.75      1.02 o 
   7   9   6        0.00        0.33      0.28 o 
   8   9   6       21.17       23.20      1.25 o 
  -3  10   6      122.28      128.73      3.84 o 
  -2  10   6       19.14       16.10      1.19 o 
  -1  10   6       70.45       66.51      2.44 o 
   0  10   6       16.85       17.99      1.21 o 
   1  10   6      120.22      136.14      3.77 o 
   2  10   6        5.19        3.93      0.53 o 
   3  10   6        7.67        8.88      0.73 o 
   4  10   6        0.91        0.90      0.41 o 
   5  10   6        0.57        0.55      0.37 o 
   6  10   6       17.36       18.11      1.95 o 
   7  10   6       63.17       70.44      1.94 o 
  -2  11   6      124.51      139.48      4.03 o 
  -1  11   6       18.02       19.42      1.34 o 
   0  11   6        5.39        4.25      0.77 o 
   1  11   6        8.57        9.82      1.00 o 
   2  11   6        0.22        0.79      0.37 o 
   3  11   6        0.03        1.07      0.42 o 
   4  11   6       11.86        9.48      0.82 o 
   5  11   6        8.10        9.14      0.84 o 
   6  11   6        0.13        0.93      0.58 o 
   2  12   6       20.05       18.19      1.31 o 
   3  12   6       22.52       20.39      1.43 o 
  -2  -7   7        4.24        3.27      0.72 o 
  -1  -7   7        0.40        0.35      0.38 o 
   0  -7   7       43.11       44.93      1.24 o 
   1  -7   7        2.77        3.23      0.37 o 
   2  -7   7        1.05        1.52      0.31 o 
   3  -7   7        0.11        0.25      0.22 o 
   4  -7   7        6.94        8.02      0.67 o 
   5  -7   7        6.98        7.42      0.92 o 
  -3  -6   7        1.59        1.59      0.39 o 
  -2  -6   7       47.54       50.40      1.38 o 
  -1  -6   7       16.91       17.44      0.78 o 
   0  -6   7       36.54       37.52      1.06 o 
   1  -6   7       57.99       58.07      1.20 o 
   2  -6   7        0.79        0.69      0.23 o 
   3  -6   7       22.19       21.65      0.88 o 
   4  -6   7       54.61       55.54      1.13 o 
   5  -6   7        8.26        8.02      0.58 o 
   6  -6   7        1.86        2.42      0.81 o 
  -4  -5   7        5.94        5.90      0.58 o 
  -3  -5   7      115.13      115.69      2.45 o 
  -2  -5   7       25.11       23.87      1.07 o 
  -1  -5   7       71.59       68.73      1.38 o 
   0  -5   7       10.23       10.01      0.66 o 
   1  -5   7       20.71       21.40      0.76 o 
   2  -5   7        0.02        0.21      0.18 o 
   3  -5   7       10.15        9.81      0.71 o 
   4  -5   7      116.12      112.83      1.75 o 
   5  -5   7       48.06       47.59      2.44 o 
   6  -5   7       26.66       25.98      1.30 o 
   7  -5   7        4.70        2.46      0.39 o 
  -5  -4   7        2.10        2.49      0.50 o 
  -4  -4   7        1.11        1.50      0.32 o 
  -3  -4   7        1.22        1.07      0.28 o 
  -2  -4   7        2.12        3.12      0.56 o 
  -1  -4   7       30.59       28.37      0.80 o 
   0  -4   7        0.89        1.20      0.24 o 
   1  -4   7        1.04        0.90      0.24 o 
   2  -4   7       13.54       12.54      0.51 o 
   3  -4   7        0.00        0.03      0.15 o 
   4  -4   7       68.72       65.67      1.50 o 
   5  -4   7       94.95       95.51      1.55 o 
   6  -4   7       34.53       36.25      1.05 o 
   7  -4   7       18.85       19.03      0.89 o 
   8  -4   7       28.99       28.92      2.02 o 
  -6  -3   7        0.80        1.10      0.56 o 
  -5  -3   7      240.41      251.36      4.46 o 
  -4  -3   7        2.67        2.17      0.44 o 
  -3  -3   7       36.81       35.54      1.08 o 
  -2  -3   7       11.43       10.41      0.52 o 
  -1  -3   7       17.94       16.23      0.58 o 
   0  -3   7      182.44      167.05      2.51 o 
   1  -3   7        2.54        2.22      0.30 o 
   2  -3   7       48.32       46.45      0.95 o 
   3  -3   7       95.64       87.67      1.39 o 
   4  -3   7      104.59       99.75      1.54 o 
   5  -3   7       63.38       64.43      1.20 o 
   6  -3   7        6.22        7.05      0.46 o 
   7  -3   7        1.45        1.19      0.44 o 
   8  -3   7       20.56       19.82      0.85 o 
   9  -3   7       75.39       79.88      2.19 o 
  -6  -2   7       30.38       32.09      1.29 o 
  -5  -2   7       32.11       33.08      2.76 o 
  -4  -2   7       57.92       55.73      1.14 o 
  -3  -2   7       11.31       10.09      0.48 o 
  -2  -2   7        7.96        6.87      0.39 o 
  -1  -2   7       97.78       99.79      1.78 o 
   0  -2   7       57.78       54.76      1.19 o 
   1  -2   7        0.04        0.33      0.16 o 
   2  -2   7       51.34       45.12      0.87 o 
   3  -2   7       78.54       71.54      1.20 o 
   4  -2   7       20.84       19.02      0.59 o 
   5  -2   7      122.35      118.72      1.73 o 
   6  -2   7       80.09       77.93      1.68 o 
   7  -2   7       51.94       52.01      1.28 o 
   8  -2   7        0.33        0.08      0.28 o 
   9  -2   7        1.51        1.84      0.47 o 
  -6  -1   7       18.36       19.56      1.00 o 
  -5  -1   7       15.36       15.34      0.84 o 
  -4  -1   7       27.77       26.06      1.04 o 
  -3  -1   7        7.08        4.95      0.35 o 
  -2  -1   7       12.65       11.47      0.47 o 
  -1  -1   7       88.21       80.49      1.26 o 
   0  -1   7      367.74      363.97      4.45 o 
   1  -1   7       91.85       89.34      1.46 o 
   2  -1   7        2.50        3.29      0.37 o 
   3  -1   7      456.15      434.87      4.23 o 
   4  -1   7        0.23        0.24      0.14 o 
   5  -1   7       29.82       29.14      0.74 o 
   6  -1   7       78.11       78.57      1.54 o 
   7  -1   7       10.51       10.38      0.50 o 
   8  -1   7        0.57        0.56      0.32 o 
   9  -1   7      228.30      234.42      3.41 o 
  10  -1   7       13.69       15.35      1.02 o 
  -7   0   7       42.70       45.10      1.67 o 
  -6   0   7        7.45        7.55      0.67 o 
  -5   0   7       36.38       32.76      1.76 o 
  -4   0   7       33.80       30.08      1.13 o 
  -3   0   7        0.76        0.63      0.16 o 
  -2   0   7      146.33      146.14      2.57 o 
  -1   0   7       44.66       41.93      1.23 o 
   0   0   7      958.96      926.69      8.64 o 
   1   0   7      334.00      325.48      3.23 o 
   2   0   7        1.03        0.31      0.16 o 
   3   0   7       76.37       69.72      0.95 o 
   4   0   7      377.00      351.02      3.54 o 
   5   0   7        9.01        9.12      0.39 o 
   6   0   7        7.28        9.50      0.45 o 
   7   0   7       52.63       51.53      1.06 o 
   8   0   7       26.46       27.36      0.93 o 
   9   0   7       24.82       28.48      0.96 o 
  10   0   7        2.89        2.64      0.53 o 
  -7   1   7        1.98        2.22      0.31 o 
  -6   1   7        5.76        5.84      0.39 o 
  -5   1   7       34.31       35.42      0.81 o 
  -4   1   7       49.19       47.55      1.08 o 
  -3   1   7        8.53        7.88      0.37 o 
  -2   1   7       13.10       12.75      0.39 o 
  -1   1   7       40.73       42.83      0.71 o 
   0   1   7      289.72      292.56      3.50 o 
   1   1   7       18.55       19.69      0.62 o 
   2   1   7      265.08      260.37      2.66 o 
   3   1   7       36.56       38.02      0.71 o 
   4   1   7        3.47        2.80      0.21 o 
   5   1   7        0.00        0.34      0.12 o 
   6   1   7       75.69       71.54      1.07 o 
   7   1   7       33.59       29.63      0.87 o 
   8   1   7      173.03      182.86      2.16 o 
   9   1   7        2.09        2.82      0.30 o 
  10   1   7        5.41        4.02      0.46 o 
  -7   2   7       37.24       34.12      1.37 o 
  -6   2   7       12.88       13.27      0.62 o 
  -5   2   7        1.59        1.33      0.28 o 
  -4   2   7        9.49       10.22      0.43 o 
  -3   2   7      130.18      130.71      1.73 o 
  -2   2   7        0.05        0.25      0.14 o 
  -1   2   7      141.12      135.80      1.72 o 
   0   2   7       35.80       36.42      0.61 o 
   1   2   7      136.70      134.40      1.41 o 
   2   2   7        1.65        1.81      0.22 o 
   3   2   7       50.95       60.76      1.15 o 
   4   2   7       93.92       94.56      1.00 o 
   5   2   7      444.64      418.06      3.30 o 
   6   2   7        0.66        1.10      0.17 o 
   7   2   7        0.00        0.62      0.17 o 
   8   2   7        7.02        8.40      0.52 o 
   9   2   7      148.30      148.33      4.01 o 
  10   2   7        6.26        6.20      0.82 o 
  -7   3   7        3.36        4.06      1.02 o 
  -6   3   7       13.24       12.47      0.86 o 
  -5   3   7       24.23       23.31      0.73 o 
  -4   3   7       11.35       12.00      0.54 o 
  -3   3   7        4.75        3.41      0.40 o 
  -2   3   7        1.71        1.43      0.18 o 
  -1   3   7       37.46       34.21      0.81 o 
   0   3   7       16.20       16.07      0.43 o 
   1   3   7       78.83       75.58      0.94 o 
   2   3   7       33.26       31.42      0.51 o 
   3   3   7      235.80      245.48      2.26 o 
   4   3   7       72.73       67.43      0.88 o 
   5   3   7       90.05       96.72      1.06 o 
   6   3   7        1.56        2.01      0.17 o 
   7   3   7      198.89      190.53      2.55 o 
   8   3   7        9.84        9.45      0.65 o 
   9   3   7       86.84       90.77      2.87 o 
  10   3   7       60.49       59.83      2.31 o 
  -6   4   7       17.72       18.13      1.03 o 
  -5   4   7      108.56      106.26      3.74 o 
  -4   4   7      231.56      219.37      4.67 o 
  -3   4   7       13.78       14.13      0.80 o 
  -2   4   7        9.96        8.47      0.40 o 
  -1   4   7      279.14      274.21      2.93 o 
   0   4   7        6.58        4.73      0.26 o 
   1   4   7        0.46        0.80      0.14 o 
   2   4   7       13.41        9.08      0.43 o 
   3   4   7      135.28      109.01      1.90 o 
   4   4   7        4.98        7.14      0.30 o 
   5   4   7      433.38      416.08      5.01 o 
   6   4   7        7.07        6.38      0.35 o 
   7   4   7       46.31       45.45      1.00 o 
   8   4   7       28.44       29.41      0.79 o 
   9   4   7       13.29       13.08      1.07 o 
  10   4   7        1.45        1.67      0.54 o 
  -6   5   7       53.92       54.20      1.80 o 
  -5   5   7        1.99        2.00      0.46 o 
  -4   5   7      222.57      219.21      4.00 o 
  -3   5   7      136.84      136.71      2.24 o 
  -2   5   7        0.29        0.68      0.22 o 
  -1   5   7        9.20        8.03      0.29 o 
   0   5   7       27.97       30.00      0.52 o 
   1   5   7       50.34       44.28      0.71 o 
   2   5   7       10.16        8.87      0.30 o 
   3   5   7        1.28        1.05      0.16 o 
   4   5   7       28.43       23.28      0.75 o 
   5   5   7        5.14        5.25      0.56 o 
   6   5   7       45.25       42.68      0.96 o 
   7   5   7        0.10       -0.14      0.16 o 
   8   5   7        0.20        0.13      0.21 o 
   9   5   7        5.28        4.53      0.38 o 
  10   5   7        0.37        0.31      0.26 o 
  -6   6   7        2.59        3.28      0.58 o 
  -5   6   7        0.23        0.48      0.35 o 
  -4   6   7       90.91       93.16      2.34 o 
  -3   6   7        0.08        0.05      0.20 o 
  -2   6   7      123.63      120.39      2.02 o 
  -1   6   7        4.25        3.07      0.34 o 
   0   6   7       36.81       36.63      0.78 o 
   1   6   7       11.54       11.06      0.52 o 
   2   6   7       62.30       60.30      1.22 o 
   3   6   7       28.02       28.55      0.76 o 
   4   6   7       92.53       86.13      1.25 o 
   5   6   7       19.45       19.45      0.60 o 
   6   6   7       28.65       29.54      0.77 o 
   7   6   7        0.00       -0.01      0.16 o 
   8   6   7        7.85        6.28      0.55 o 
   9   6   7       13.87       15.27      1.00 o 
  10   6   7        0.97        0.41      0.26 o 
  -5   7   7       41.77       44.81      1.31 o 
  -4   7   7       26.29       25.92      1.29 o 
  -3   7   7        0.03        0.44      0.29 o 
  -2   7   7       27.26       27.85      0.89 o 
  -1   7   7        3.64        5.10      0.62 o 
   0   7   7        5.56        6.48      0.35 o 
   1   7   7      154.32      150.80      2.28 o 
   2   7   7        0.92        0.97      0.24 o 
   3   7   7       11.37       13.03      0.58 o 
   4   7   7       20.39       18.79      0.74 o 
   5   7   7      134.17      128.12      2.58 o 
   6   7   7       53.92       51.55      1.50 o 
   7   7   7        2.07        2.15      0.43 o 
   8   7   7        4.93        5.58      0.59 o 
   9   7   7        7.51       10.33      0.76 o 
  -4   8   7        6.26        4.91      0.65 o 
  -3   8   7        0.94        0.80      0.37 o 
  -2   8   7       56.41       57.28      1.69 o 
  -1   8   7       75.81       68.80      2.48 o 
   0   8   7       37.43       36.25      1.71 o 
   1   8   7       15.25       12.91      0.75 o 
   2   8   7        0.56        0.76      0.33 o 
   3   8   7      136.33      133.30      2.51 o 
   4   8   7       21.83       21.27      0.77 o 
   5   8   7       11.27        9.51      0.57 o 
   6   8   7        2.56        2.46      0.45 o 
   7   8   7       33.11       39.85      1.41 o 
   8   8   7        0.63        0.53      0.34 o 
   9   8   7       26.99       28.63      1.73 o 
  -4   9   7       50.67       51.31      4.49 o 
  -3   9   7       47.62       49.64      3.23 o 
  -2   9   7        6.34        6.87      0.90 o 
  -1   9   7       64.15       66.27      2.51 o 
   0   9   7        0.67        0.36      0.42 o 
   1   9   7      234.59      234.93      4.09 o 
   2   9   7        2.21        2.04      0.44 o 
   3   9   7       23.67       21.72      1.03 o 
   4   9   7       14.15       12.95      0.96 o 
   5   9   7        0.57        0.27      0.24 o 
   6   9   7        4.01        3.62      0.45 o 
   7   9   7       13.98       15.59      0.93 o 
   8   9   7        0.94        1.81      0.48 o 
  -2  10   7        5.47        3.90      0.78 o 
  -1  10   7        4.90        3.02      0.69 o 
   0  10   7       10.79       13.04      1.15 o 
   1  10   7        0.00        0.13      0.42 o 
   2  10   7        2.22        2.59      0.50 o 
   3  10   7        0.95        0.51      0.35 o 
   4  10   7        3.98        2.87      0.54 o 
   5  10   7       12.05       15.00      2.59 o 
   6  10   7       25.05       25.04      0.96 o 
   7  10   7        4.88        3.10      0.71 o 
  -1  11   7        5.61        3.79      0.77 o 
   0  11   7        6.11        8.17      1.00 o 
   1  11   7       54.82       59.36      2.42 o 
   2  11   7       12.20       10.81      1.10 o 
   3  11   7        9.31        9.12      0.80 o 
   4  11   7       13.16       16.77      1.50 o 
   5  11   7        6.97        8.60      1.11 o 
   6  11   7        6.83        5.01      0.99 o 
   2  -7   8       32.06       31.55      2.13 o 
  -2  -6   8        1.99        1.07      0.52 o 
  -1  -6   8       91.40       91.68      2.93 o 
   0  -6   8       47.80       46.70      1.28 o 
   1  -6   8       10.52        8.97      0.71 o 
   2  -6   8        0.14        0.53      0.27 o 
   3  -6   8       87.80       92.32      1.62 o 
   4  -6   8       32.07       34.27      0.93 o 
   5  -6   8        7.28        8.28      0.57 o 
  -3  -5   8        9.31        8.24      1.06 o 
  -2  -5   8       88.95       95.70      3.21 o 
  -1  -5   8        0.11        0.10      0.27 o 
   0  -5   8       31.88       29.38      0.98 o 
   1  -5   8        2.86        2.77      0.52 o 
   2  -5   8        7.53        6.64      0.51 o 
   3  -5   8       18.40       19.49      0.68 o 
   4  -5   8        2.25        2.17      0.31 o 
   5  -5   8       17.49       18.17      1.29 o 
   6  -5   8       21.85       21.24      1.61 o 
   7  -5   8       12.31       14.70      1.14 o 
  -4  -4   8       21.34       20.54      2.16 o 
  -3  -4   8       40.20       41.55      1.26 o 
  -2  -4   8       24.92       27.22      0.98 o 
  -1  -4   8        0.01        0.25      0.22 o 
   0  -4   8        2.03        2.98      0.47 o 
   1  -4   8        0.01        0.32      0.23 o 
   2  -4   8       14.69       13.78      0.64 o 
   3  -4   8       31.78       28.80      0.93 o 
   4  -4   8       28.97       30.18      0.99 o 
   5  -4   8        3.67        3.80      0.64 o 
   6  -4   8        1.38        1.09      0.30 o 
   7  -4   8       68.82       65.01      1.55 o 
   8  -4   8       67.65       77.26      1.80 o 
  -5  -3   8       39.12       44.32      1.58 o 
  -4  -3   8       24.60       26.68      0.84 o 
  -3  -3   8        1.92        1.91      0.38 o 
  -2  -3   8      109.67      115.05      2.14 o 
  -1  -3   8        1.03        0.80      0.27 o 
   0  -3   8        2.17        1.68      0.31 o 
   1  -3   8        0.05        0.05      0.18 o 
   2  -3   8       20.73       21.36      1.33 o 
   3  -3   8       23.05       20.37      0.71 o 
   4  -3   8        6.31        6.16      1.20 o 
   5  -3   8      146.69      144.56      2.09 o 
   6  -3   8        0.37        0.41      0.21 o 
   7  -3   8       10.66       12.44      0.69 o 
   8  -3   8        9.92       10.64      0.68 o 
  -5  -2   8       13.50       13.31      0.88 o 
  -4  -2   8        1.25        1.00      0.46 o 
  -3  -2   8       16.61       18.11      0.66 o 
  -2  -2   8       36.83       41.69      1.16 o 
  -1  -2   8        0.98        1.52      0.30 o 
   0  -2   8       13.83       13.33      0.62 o 
   1  -2   8       52.68       52.92      2.19 o 
   2  -2   8       78.89       71.68      1.53 o 
   3  -2   8      224.21      220.15      2.79 o 
   4  -2   8       49.35       45.81      1.00 o 
   5  -2   8       10.30        9.51      0.48 o 
   6  -2   8       23.47       23.95      0.79 o 
   7  -2   8        5.92        4.74      0.48 o 
   8  -2   8       10.97       10.00      0.89 o 
   9  -2   8        0.41        0.23      0.29 o 
  -5  -1   8       60.36       61.51      1.82 o 
  -4  -1   8        4.63        4.70      0.89 o 
  -3  -1   8       23.42       22.73      0.71 o 
  -2  -1   8        1.19        0.58      0.21 o 
  -1  -1   8      110.90      104.27      1.58 o 
   0  -1   8       30.42       28.24      0.87 o 
   1  -1   8        5.88        5.07      0.42 o 
   2  -1   8        9.03        8.50      0.49 o 
   3  -1   8      420.89      389.70      4.19 o 
   4  -1   8        0.19        0.12      0.16 o 
   5  -1   8       10.34       10.88      0.49 o 
   6  -1   8        5.02        5.15      0.52 o 
   7  -1   8        1.24        1.93      0.32 o 
   8  -1   8       14.60       13.82      0.73 o 
   9  -1   8       10.38       12.79      1.23 o 
  -6   0   8        0.63        1.00      0.40 o 
  -5   0   8        6.34        5.76      0.62 o 
  -4   0   8       13.84       14.52      0.84 o 
  -3   0   8       34.24       33.12      0.98 o 
  -2   0   8       13.23       12.14      0.50 o 
  -1   0   8        2.43        2.33      0.27 o 
   0   0   8      213.43      207.26      2.36 o 
   1   0   8      292.91      289.54      3.03 o 
   2   0   8        6.06        6.07      0.33 o 
   3   0   8      202.57      185.88      2.49 o 
   4   0   8        3.39        3.30      0.30 o 
   5   0   8        6.93        5.92      0.38 o 
   6   0   8       15.87       14.30      0.56 o 
   7   0   8        4.02        4.66      0.39 o 
   8   0   8       38.88       42.63      2.41 o 
   9   0   8        3.66        2.58      0.43 o 
  10   0   8        0.11        0.29      0.32 o 
  -6   1   8        5.86        5.87      0.46 o 
  -5   1   8        7.71        6.58      0.46 o 
  -4   1   8        0.00        0.22      0.20 o 
  -3   1   8       17.06       16.18      0.59 o 
  -2   1   8        0.02        0.13      0.14 o 
  -1   1   8      140.53      143.43      2.12 o 
   0   1   8       81.36       85.65      1.04 o 
   1   1   8        9.84        7.84      0.37 o 
   2   1   8      143.62      136.42      1.69 o 
   3   1   8       66.55       58.82      0.98 o 
   4   1   8      143.24      135.80      1.56 o 
   5   1   8       25.09       26.40      0.66 o 
   6   1   8       10.24        8.58      0.50 o 
   7   1   8       24.31       26.54      0.67 o 
   8   1   8        5.78        5.21      0.39 o 
   9   1   8       79.43       85.03      1.55 o 
  10   1   8        0.24        0.50      0.28 o 
  -6   2   8       40.04       44.87      1.22 o 
  -5   2   8       13.33       12.93      1.16 o 
  -4   2   8        0.00       -0.15      0.19 o 
  -3   2   8       12.40       12.17      0.74 o 
  -2   2   8      310.54      303.96      6.51 o 
  -1   2   8        3.56        3.17      0.26 o 
   0   2   8        6.13        5.06      0.30 o 
   1   2   8        0.97        1.95      0.18 o 
   2   2   8       51.06       53.56      1.04 o 
   3   2   8       22.45       21.54      0.57 o 
   4   2   8       20.63       17.53      0.51 o 
   5   2   8       49.45       51.74      0.85 o 
   6   2   8      102.27       96.96      1.34 o 
   7   2   8      139.77      138.48      1.75 o 
   8   2   8       34.66       35.20      0.80 o 
   9   2   8       16.31       18.27      1.24 o 
  10   2   8        0.15       -0.40      0.41 o 
  -6   3   8       28.57       32.13      1.05 o 
  -5   3   8        1.15        1.38      0.25 o 
  -4   3   8      174.93      173.51      2.24 o 
  -3   3   8       71.64       71.29      1.40 o 
  -2   3   8      137.63      134.60      2.09 o 
  -1   3   8       17.74       17.84      0.54 o 
   0   3   8      288.74      284.08      3.13 o 
   1   3   8        3.01        2.63      0.24 o 
   2   3   8       50.44       36.20      0.63 o 
   3   3   8       99.79      105.96      1.23 o 
   4   3   8       24.23       30.12      0.57 o 
   5   3   8       60.31       54.52      0.92 o 
   6   3   8       19.26       22.77      0.46 o 
   7   3   8        1.78        2.73      0.29 o 
   8   3   8        7.81        9.09      0.67 o 
   9   3   8        7.32        8.48      1.33 o 
  10   3   8       27.44       28.53      1.60 o 
  -6   4   8       31.78       28.70      1.65 o 
  -5   4   8        1.13        0.72      0.38 o 
  -4   4   8       26.06       27.50      1.15 o 
  -3   4   8       21.33       19.98      0.59 o 
  -2   4   8       12.37       13.22      0.47 o 
  -1   4   8       91.25       88.34      1.81 o 
   0   4   8        4.01        4.36      0.29 o 
   1   4   8       14.11       17.81      0.64 o 
   2   4   8       23.56       21.89      0.57 o 
   3   4   8       81.27       96.12      1.40 o 
   4   4   8       64.23       60.93      1.03 o 
   5   4   8        1.54        1.98      0.22 o 
   6   4   8       21.09       19.86      0.63 o 
   7   4   8        1.10        1.16      0.23 o 
   8   4   8       10.78       12.27      0.51 o 
   9   4   8        0.73        0.32      0.57 o 
  10   4   8        8.92        8.92      0.94 o 
  -5   5   8        1.69        1.41      0.44 o 
  -4   5   8       95.91      103.45      2.50 o 
  -3   5   8        0.32        0.29      0.29 o 
  -2   5   8        0.53        0.46      0.22 o 
  -1   5   8      226.97      225.25      2.94 o 
   0   5   8       10.30       12.00      0.54 o 
   1   5   8       66.48       63.74      1.05 o 
   2   5   8       10.84        8.97      0.37 o 
   3   5   8       20.21       23.52      0.76 o 
   4   5   8        1.36        1.11      0.22 o 
   5   5   8       16.62       16.23      0.58 o 
   6   5   8       13.55       12.67      0.53 o 
   7   5   8       19.21       18.34      0.77 o 
   8   5   8        4.21        3.47      0.35 o 
   9   5   8        1.37        1.32      0.28 o 
  10   5   8        8.09        8.42      0.88 o 
  -5   6   8       14.57       14.66      0.99 o 
  -4   6   8        1.47        0.82      0.37 o 
  -3   6   8       15.19       16.51      0.91 o 
  -2   6   8       49.72       48.68      1.25 o 
  -1   6   8       13.84       14.45      0.54 o 
   0   6   8        0.88        0.62      0.28 o 
   1   6   8       42.57       46.64      0.95 o 
   2   6   8       43.32       39.02      0.69 o 
   3   6   8        7.13        8.80      0.42 o 
   4   6   8        3.93        4.26      0.32 o 
   5   6   8      203.49      193.72      2.69 o 
   6   6   8        0.51        0.52      0.20 o 
   7   6   8        3.60        3.05      0.56 o 
   8   6   8       16.67       15.60      0.77 o 
   9   6   8       23.38       22.42      0.77 o 
  10   6   8        0.10        0.00      0.30 o 
  -4   7   8        0.71        0.86      0.38 o 
  -3   7   8       42.18       45.20      1.42 o 
  -2   7   8        3.85        3.12      0.54 o 
  -1   7   8        0.65        0.67      0.24 o 
   0   7   8      103.37       98.76      2.13 o 
   1   7   8        0.15        0.14      0.20 o 
   2   7   8        0.02        0.07      0.19 o 
   3   7   8      163.19      164.57      2.52 o 
   4   7   8        3.34        3.42      0.38 o 
   5   7   8        0.82        0.80      0.32 o 
   6   7   8        3.89        4.26      0.51 o 
   7   7   8        8.47       10.04      0.72 o 
   8   7   8        2.66        2.42      0.46 o 
   9   7   8       34.13       34.58      1.30 o 
  -4   8   8       46.41       45.54      1.73 o 
  -3   8   8        3.70        4.32      0.62 o 
  -2   8   8        5.49        5.29      0.62 o 
  -1   8   8       17.56       17.88      0.71 o 
   0   8   8       13.92       16.22      0.67 o 
   1   8   8      196.35      196.92      2.90 o 
   2   8   8        2.56        2.47      0.36 o 
   3   8   8        3.78        3.79      0.43 o 
   4   8   8        0.21       -0.03      0.22 o 
   5   8   8        5.92        6.62      0.78 o 
   6   8   8        0.09        0.72      0.70 o 
   7   8   8       46.53       43.87      1.50 o 
   8   8   8        1.67        1.68      1.49 o 
   9   8   8        0.85        0.37      0.44 o 
  -3   9   8        3.94        4.41      0.85 o 
  -2   9   8        1.95        1.56      0.61 o 
  -1   9   8       18.72       17.25      1.34 o 
   0   9   8        0.07        0.75      0.49 o 
   1   9   8        0.91        0.61      0.44 o 
   2   9   8       13.06       14.36      0.87 o 
   3   9   8        0.75        0.90      0.29 o 
   4   9   8        3.16        3.62      0.44 o 
   5   9   8       21.57       20.27      0.84 o 
   6   9   8       53.45       54.22      1.72 o 
   7   9   8        6.10        7.74      1.04 o 
   8   9   8      115.24      116.48      3.55 o 
  -2  10   8        0.01        0.45      0.51 o 
  -1  10   8       39.31       39.29      2.05 o 
   0  10   8        2.88        1.95      0.64 o 
   1  10   8       13.35       14.20      1.26 o 
   2  10   8       35.80       34.43      1.69 o 
   3  10   8        0.45        0.31      0.36 o 
   4  10   8        1.58        2.07      0.51 o 
   5  10   8        1.99        3.00      0.45 o 
   6  10   8       48.33       47.99      1.67 o 
   7  10   8        0.01        0.11      0.44 o 
   0  11   8        4.43        3.45      0.79 o 
   1  11   8       40.60       40.14      2.06 o 
   2  11   8        8.12        9.30      1.10 o 
   3  11   8       12.41       11.56      1.15 o 
   4  11   8       99.39      117.05      5.55 o 
   5  11   8       10.13        9.14      1.16 o 
  -1  -5   9        2.41        2.56      0.53 o 
   0  -5   9       84.26       92.77      3.84 o 
   1  -5   9        2.43        1.99      0.38 o 
   2  -5   9        1.53        1.66      0.36 o 
   3  -5   9       44.84       45.04      1.25 o 
   4  -5   9       14.04       14.45      0.69 o 
   5  -5   9       66.42       68.88      1.42 o 
  -2  -4   9        0.63        0.55      0.33 o 
  -1  -4   9        4.42        4.99      0.53 o 
   0  -4   9        0.33        0.53      0.29 o 
   1  -4   9       12.36       12.74      0.93 o 
   2  -4   9       90.34       97.66      1.94 o 
   3  -4   9       32.71       31.96      1.10 o 
   4  -4   9        2.73        2.18      0.33 o 
   5  -4   9       16.16       17.29      0.70 o 
   6  -4   9       15.45       15.78      0.79 o 
   7  -4   9        6.20        7.50      0.62 o 
  -3  -3   9       74.00       85.06      1.93 o 
  -2  -3   9      161.61      173.73      2.93 o 
  -1  -3   9       13.16       13.05      0.73 o 
   0  -3   9        9.40       10.68      0.65 o 
   1  -3   9       58.55       58.15      1.42 o 
   2  -3   9        9.28        8.98      0.58 o 
   3  -3   9        7.30        7.29      0.53 o 
   4  -3   9       21.75       21.15      0.87 o 
   5  -3   9       19.51       19.53      0.85 o 
   6  -3   9        1.63        1.86      0.39 o 
   7  -3   9       27.56       25.96      0.99 o 
   8  -3   9        8.45        8.54      1.12 o 
  -4  -2   9       64.07       66.98      1.98 o 
  -3  -2   9       24.81       28.06      1.15 o 
  -2  -2   9        4.89        5.05      0.52 o 
  -1  -2   9        8.44       11.32      0.67 o 
   0  -2   9       15.79       15.41      0.73 o 
   1  -2   9       46.07       46.87      1.23 o 
   2  -2   9        3.62        2.57      0.36 o 
   3  -2   9        6.25        4.89      0.46 o 
   4  -2   9       20.09       19.41      0.68 o 
   5  -2   9       15.38       15.88      0.64 o 
   6  -2   9       15.32       15.93      0.66 o 
   7  -2   9        0.10        0.27      0.22 o 
   8  -2   9        3.24        2.04      0.40 o 
  -4  -1   9        5.71        7.35      0.71 o 
  -3  -1   9        1.07        1.29      0.33 o 
  -2  -1   9       17.93       18.68      0.68 o 
  -1  -1   9       53.00       52.91      1.11 o 
   0  -1   9       34.52       33.51      1.32 o 
   1  -1   9       27.33       23.94      0.85 o 
   2  -1   9        1.46        1.44      0.32 o 
   3  -1   9       76.91       70.83      1.50 o 
   4  -1   9        2.74        2.59      0.33 o 
   5  -1   9       40.40       38.15      0.95 o 
   6  -1   9        6.43        6.36      0.45 o 
   7  -1   9       21.27       22.93      0.78 o 
   8  -1   9       14.46       13.77      0.77 o 
   9  -1   9       10.46       10.96      0.79 o 
  -5   0   9       23.35       22.17      1.11 o 
  -4   0   9        0.00        0.26      0.30 o 
  -3   0   9      127.09      129.00      2.78 o 
  -2   0   9       21.74       20.68      0.80 o 
  -1   0   9        3.30        4.03      0.38 o 
   0   0   9        1.35        1.32      0.38 o 
   1   0   9       91.30       92.05      1.47 o 
   2   0   9        0.19        0.03      0.15 o 
   3   0   9      268.87      258.07      3.56 o 
   4   0   9        2.73        2.20      0.32 o 
   5   0   9        6.56        5.85      0.42 o 
   6   0   9       69.52       65.96      1.30 o 
   7   0   9        4.98        6.35      0.46 o 
   8   0   9       11.66       11.52      0.89 o 
   9   0   9        1.40        1.15      0.35 o 
  -5   1   9       19.99       22.54      1.10 o 
  -4   1   9       28.00       27.00      2.71 o 
  -3   1   9        1.20        0.75      0.33 o 
  -2   1   9       74.73       74.84      1.57 o 
  -1   1   9       38.35       39.37      1.06 o 
   0   1   9        3.80        3.79      0.33 o 
   1   1   9        3.49        3.93      0.31 o 
   2   1   9       79.25       79.11      1.24 o 
   3   1   9       10.93       11.70      0.46 o 
   4   1   9        2.59        2.75      0.29 o 
   5   1   9       63.67       65.24      1.09 o 
   6   1   9       99.53       96.78      1.41 o 
   7   1   9        0.76        0.41      0.19 o 
   8   1   9       14.73       14.06      0.55 o 
   9   1   9        3.92        4.17      0.56 o 
  10   1   9       45.36       47.55      1.17 o 
  -5   2   9       48.23       47.80      1.19 o 
  -4   2   9        4.56        4.35      0.41 o 
  -3   2   9        4.93        5.64      0.42 o 
  -2   2   9        9.52        9.21      0.56 o 
  -1   2   9        0.43        0.49      0.17 o 
   0   2   9      299.75      295.16      3.26 o 
   1   2   9      237.72      239.20      3.18 o 
   2   2   9        8.42       11.17      0.87 o 
   3   2   9        0.12        0.06      0.14 o 
   4   2   9       59.28       50.80      0.96 o 
   5   2   9       24.18       26.30      0.72 o 
   6   2   9       62.91       67.47      1.12 o 
   7   2   9        6.61        6.54      0.39 o 
   8   2   9       57.51       54.85      1.05 o 
   9   2   9        0.71        0.45      0.43 o 
  10   2   9      118.26      127.46      3.87 o 
  -5   3   9        0.02       -0.29      0.29 o 
  -4   3   9       38.30       37.95      1.34 o 
  -3   3   9       12.79       12.00      0.58 o 
  -2   3   9        8.42        7.54      0.47 o 
  -1   3   9      112.10      109.82      1.61 o 
   0   3   9       22.73       23.13      0.63 o 
   1   3   9        0.30        0.45      0.17 o 
   2   3   9       39.93       39.12      0.81 o 
   3   3   9       18.58       21.37      0.57 o 
   4   3   9        1.08        0.44      0.13 o 
   5   3   9       20.77       22.96      0.67 o 
   6   3   9      125.83      117.85      2.06 o 
   7   3   9      296.97      290.36      4.84 o 
   8   3   9       50.07       55.61      1.65 o 
   9   3   9        1.61        2.00      0.45 o 
  10   3   9        2.44        1.83      0.62 o 
  -5   4   9        2.79        2.45      0.53 o 
  -4   4   9       15.66       14.72      1.29 o 
  -3   4   9       32.26       34.85      0.94 o 
  -2   4   9       97.10       92.74      2.05 o 
  -1   4   9       18.14       16.57      0.63 o 
   0   4   9        1.49        1.74      0.31 o 
   1   4   9       22.86       20.17      0.59 o 
   2   4   9        0.70        0.87      0.19 o 
   3   4   9        1.16        0.27      0.16 o 
   4   4   9       34.51       32.46      0.74 o 
   5   4   9      142.42      136.80      1.82 o 
   6   4   9       48.41       44.37      1.16 o 
   7   4   9      107.73      110.32      2.44 o 
   8   4   9        2.82        2.15      0.44 o 
   9   4   9       19.19       19.31      1.00 o 
  10   4   9       20.15       18.28      1.30 o 
  -4   5   9       35.74       32.59      1.07 o 
  -3   5   9       10.11       10.16      0.61 o 
  -2   5   9       15.63       14.82      0.85 o 
  -1   5   9        3.43        3.14      0.33 o 
   0   5   9       52.82       48.89      0.95 o 
   1   5   9      111.69      113.16      1.62 o 
   2   5   9       44.50       36.31      0.80 o 
   3   5   9      187.18      190.29      2.33 o 
   4   5   9       16.96       13.53      0.55 o 
   5   5   9        6.08        6.21      0.40 o 
   6   5   9      127.07      131.84      2.10 o 
   7   5   9       12.62       10.65      0.52 o 
   8   5   9        8.54       10.36      0.55 o 
   9   5   9       14.14       14.57      0.88 o 
  10   5   9       31.79       33.16      2.82 o 
  -4   6   9        0.20        0.12      0.26 o 
  -3   6   9        2.82        2.75      0.41 o 
  -2   6   9       26.24       26.69      0.91 o 
  -1   6   9       36.07       33.77      1.56 o 
   0   6   9        5.10        5.06      0.43 o 
   1   6   9        4.07        4.21      0.29 o 
   2   6   9       80.16       82.72      1.27 o 
   3   6   9       19.01       18.58      0.69 o 
   4   6   9        0.29        0.62      0.23 o 
   5   6   9       10.94       11.52      0.52 o 
   6   6   9        0.01        0.08      0.19 o 
   7   6   9        0.22       -0.03      0.20 o 
   8   6   9       82.51       89.02      1.66 o 
   9   6   9        4.09        4.71      0.53 o 
  -3   7   9        1.40        1.18      0.41 o 
  -2   7   9        0.90        0.83      0.29 o 
  -1   7   9       12.86       11.35      0.76 o 
   0   7   9        9.35        8.36      0.96 o 
   1   7   9       45.52       42.81      1.37 o 
   2   7   9       80.68       84.72      2.94 o 
   3   7   9      147.74      153.01      3.37 o 
   4   7   9       21.48       23.28      1.17 o 
   5   7   9        2.52        2.12      0.41 o 
   6   7   9      142.08      147.61      2.24 o 
   7   7   9        4.23        4.29      0.38 o 
   8   7   9       15.00       15.65      0.64 o 
   9   7   9        0.14        0.13      0.41 o 
  -3   8   9       12.21       12.33      0.73 o 
  -2   8   9       17.60       18.65      0.82 o 
  -1   8   9        8.40        8.64      0.72 o 
   0   8   9       16.96       17.28      0.90 o 
   1   8   9        1.55        1.43      0.38 o 
   2   8   9        4.46        3.57      0.48 o 
   3   8   9      108.91      115.20      2.56 o 
   4   8   9      105.81      103.87      3.41 o 
   5   8   9        4.21        3.62      0.53 o 
   6   8   9        0.00        0.13      0.29 o 
   7   8   9        1.34        1.06      0.39 o 
   8   8   9       19.39       15.40      1.13 o 
  -2   9   9       20.38       21.90      1.63 o 
  -1   9   9        0.35        0.57      0.51 o 
   0   9   9        8.83        9.75      1.40 o 
   1   9   9        0.06       -0.02      0.29 o 
   2   9   9        0.91        0.46      0.28 o 
   3   9   9       45.36       46.14      1.26 o 
   4   9   9        0.31        0.30      0.34 o 
   5   9   9        0.44        0.59      0.37 o 
   6   9   9        1.58        0.82      0.39 o 
   7   9   9       37.22       39.04      1.85 o 
   0  10   9        0.02        0.21      0.49 o 
   1  10   9        7.77        6.89      1.04 o 
   2  10   9       46.84       49.92      2.34 o 
   3  10   9        0.02        0.34      0.30 o 
   4  10   9       11.04        8.37      0.88 o 
   5  10   9       12.15       13.43      1.39 o 
   6  10   9        0.20        0.57      0.46 o 
   3  11   9        5.04        5.20      0.72 o 
   0  -4  10       10.45       10.37      0.85 o 
   1  -4  10        1.21        0.84      0.40 o 
   2  -4  10        0.66        0.10      0.26 o 
   3  -4  10       48.88       51.65      1.99 o 
   4  -4  10        0.86        1.54      0.35 o 
   5  -4  10       87.01      101.09      2.09 o 
  -2  -3  10        6.58        7.61      1.22 o 
  -1  -3  10        0.08        0.30      0.30 o 
   0  -3  10       12.84       13.56      0.77 o 
   1  -3  10        0.11       -0.11      0.23 o 
   2  -3  10        6.44        5.96      0.55 o 
   3  -3  10        5.42        4.24      0.49 o 
   4  -3  10        0.19        0.42      0.29 o 
   5  -3  10      122.20      126.31      2.28 o 
   6  -3  10       13.10       12.21      0.65 o 
  -2  -2  10       14.61       15.65      0.84 o 
  -1  -2  10        5.54        3.67      0.49 o 
   0  -2  10       36.83       35.26      1.15 o 
   1  -2  10       10.41       12.67      0.72 o 
   2  -2  10        4.52        5.79      0.53 o 
   3  -2  10        7.36        5.88      0.60 o 
   4  -2  10        8.27        8.49      0.77 o 
   5  -2  10        6.15        5.86      0.47 o 
   6  -2  10        0.78        1.38      0.31 o 
   7  -2  10        0.17        0.20      0.25 o 
  -3  -1  10        0.70        1.41      0.72 o 
  -2  -1  10        9.23        9.63      0.65 o 
  -1  -1  10       24.54       26.86      0.84 o 
   0  -1  10       44.66       44.52      1.28 o 
   1  -1  10       27.46       26.25      0.95 o 
   2  -1  10        2.23        2.39      0.37 o 
   3  -1  10       35.62       34.74      1.08 o 
   4  -1  10       21.34       19.85      0.82 o 
   5  -1  10       19.80       19.84      0.83 o 
   6  -1  10        0.38        0.57      0.25 o 
   7  -1  10        7.10        5.90      0.49 o 
   8  -1  10        7.75        5.72      0.81 o 
  -3   0  10        1.04        0.84      0.37 o 
  -2   0  10       54.55       59.21      2.45 o 
  -1   0  10        9.63       10.05      0.54 o 
   0   0  10       83.49       84.52      1.50 o 
   1   0  10      149.68      151.81      2.15 o 
   2   0  10        4.91        5.77      0.49 o 
   3   0  10        4.32        3.49      0.42 o 
   4   0  10       24.57       23.98      0.88 o 
   5   0  10        0.33        0.88      0.29 o 
   6   0  10       41.85       41.19      1.18 o 
   7   0  10        1.42        1.32      0.30 o 
   8   0  10        9.02        8.41      0.57 o 
   9   0  10       15.35       15.63      1.66 o 
  -4   1  10        0.99        0.95      0.41 o 
  -3   1  10        4.09        3.91      0.56 o 
  -2   1  10        0.59        0.31      0.33 o 
  -1   1  10       34.70       32.47      1.03 o 
   0   1  10        0.06        0.04      0.23 o 
   1   1  10      229.78      230.21      2.87 o 
   2   1  10       10.16        9.39      0.48 o 
   3   1  10        0.07       -0.03      0.17 o 
   4   1  10        2.00        2.43      0.31 o 
   5   1  10       63.75       65.07      1.26 o 
   6   1  10       18.09       17.02      0.68 o 
   7   1  10       22.63       25.24      0.84 o 
   8   1  10       10.79       11.51      0.71 o 
   9   1  10       17.04       20.92      0.93 o 
  -4   2  10        0.09       -0.04      0.34 o 
  -3   2  10       25.01       25.54      1.79 o 
  -2   2  10        4.96        3.89      1.07 o 
  -1   2  10        2.28        2.16      0.44 o 
   0   2  10        9.68        9.10      0.59 o 
   1   2  10       71.80       73.20      1.56 o 
   2   2  10        4.43        4.80      0.38 o 
   3   2  10      101.43      101.81      1.62 o 
   4   2  10      121.20      118.14      1.80 o 
   5   2  10       39.99       37.45      0.92 o 
   6   2  10        2.51        2.19      0.38 o 
   7   2  10       20.95       22.09      0.67 o 
   8   2  10       17.55       16.98      0.61 o 
   9   2  10       16.89       17.77      1.22 o 
  -4   3  10        2.98        2.51      0.37 o 
  -3   3  10        1.81        1.22      0.30 o 
  -2   3  10       13.11       12.94      0.60 o 
  -1   3  10        2.51        2.23      0.28 o 
   0   3  10       22.10       23.19      0.70 o 
   1   3  10        0.24        0.33      0.17 o 
   2   3  10       20.30       17.33      0.70 o 
   3   3  10       19.80       18.00      0.73 o 
   4   3  10        3.94        4.45      0.42 o 
   5   3  10        3.65        5.43      0.93 o 
   6   3  10       75.38       76.02      1.84 o 
   7   3  10       20.91       21.70      0.84 o 
   8   3  10       17.77       17.06      0.93 o 
   9   3  10       18.62       16.88      0.97 o 
  -4   4  10        2.43        2.52      0.50 o 
  -3   4  10        0.50        0.61      0.26 o 
  -2   4  10       19.71       18.88      0.72 o 
  -1   4  10       44.93       44.21      1.09 o 
   0   4  10        2.08        2.28      0.28 o 
   1   4  10       46.76       49.61      1.00 o 
   2   4  10        2.34        3.07      0.46 o 
   3   4  10       32.80       27.72      0.71 o 
   4   4  10       11.73       10.54      0.44 o 
   5   4  10        0.42        0.28      0.17 o 
   6   4  10       38.20       41.23      1.37 o 
   7   4  10        4.62        5.89      0.77 o 
   8   4  10       10.07       10.84      0.78 o 
   9   4  10       56.39       64.50      1.90 o 
  -3   5  10       93.77      100.41      2.67 o 
  -2   5  10       19.67       19.28      0.99 o 
  -1   5  10        3.50        3.69      0.36 o 
   0   5  10        3.35        2.18      0.33 o 
   1   5  10       42.23       42.60      0.92 o 
   2   5  10       10.84       11.32      0.48 o 
   3   5  10        3.69        4.56      0.34 o 
   4   5  10       25.58       24.83      0.76 o 
   5   5  10        6.66        7.33      0.57 o 
   6   5  10       92.69       95.95      1.69 o 
   7   5  10        1.32        2.17      0.38 o 
   8   5  10       16.47       17.79      1.05 o 
   9   5  10       29.03       29.68      1.25 o 
  -3   6  10       32.38       35.71      4.24 o 
  -2   6  10        4.46        2.96      0.51 o 
  -1   6  10        0.97        1.26      0.40 o 
   0   6  10        0.33        0.04      0.26 o 
   1   6  10        2.00        3.16      0.29 o 
   2   6  10       17.13       19.32      0.59 o 
   3   6  10       57.05       63.65      1.34 o 
   4   6  10       16.62       18.22      0.67 o 
   5   6  10       24.84       28.82      0.85 o 
   6   6  10        0.87        1.25      0.27 o 
   7   6  10       50.46       54.33      1.24 o 
   8   6  10       26.73       27.04      0.85 o 
   9   6  10        6.53        6.56      0.81 o 
  -2   7  10       19.66       21.38      1.12 o 
  -1   7  10        0.00        0.49      0.33 o 
   0   7  10       48.77       48.12      1.80 o 
   1   7  10        2.88        1.67      0.58 o 
   2   7  10        2.56        2.03      0.54 o 
   3   7  10       60.34       60.51      2.57 o 
   4   7  10        2.28        2.27      0.45 o 
   5   7  10        0.05        0.34      0.21 o 
   6   7  10       88.66       91.00      3.39 o 
   7   7  10       21.56       20.42      0.73 o 
   8   7  10        2.64        2.19      0.65 o 
  -2   8  10       27.35       28.51      2.11 o 
  -1   8  10        4.55        3.50      0.75 o 
   0   8  10        8.18        9.90      1.01 o 
   1   8  10        3.36        3.19      0.68 o 
   2   8  10       15.82       18.05      0.97 o 
   3   8  10       37.31       37.05      1.72 o 
   4   8  10       16.49       18.09      0.96 o 
   5   8  10        3.40        4.85      0.60 o 
   6   8  10       42.13       44.97      1.54 o 
   7   8  10       20.27       18.52      1.01 o 
   8   8  10        3.91        5.42      0.77 o 
   0   9  10        0.74        0.97      0.53 o 
   1   9  10        0.22        0.56      0.47 o 
   2   9  10        3.66        2.55      0.66 o 
   3   9  10       21.95       24.07      1.15 o 
   4   9  10        9.53        8.86      0.77 o 
   5   9  10       48.88       51.41      1.71 o 
   6   9  10        3.37        4.50      0.75 o 
   7   9  10        1.23        1.07      0.52 o 
   1  10  10       11.81       14.09      1.21 o 
   2  10  10       28.06       29.79      1.72 o 
   3  10  10        2.54        1.33      0.49 o 
   4  10  10        0.86        1.33      0.55 o 
   5  10  10       14.61       15.39      1.27 o 
   2  -3  11       11.57       10.36      0.85 o 
   3  -3  11        0.75        0.21      0.35 o 
   4  -3  11        0.80        0.97      0.43 o 
   0  -2  11       20.18       19.32      1.11 o 
   1  -2  11        0.25        0.29      0.30 o 
   2  -2  11       55.26       55.53      1.51 o 
   3  -2  11       37.89       39.54      2.15 o 
   4  -2  11        0.03        0.50      0.31 o 
   5  -2  11       75.21       77.05      1.81 o 
   6  -2  11        1.95        2.73      0.55 o 
  -1  -1  11       13.76       17.63      0.74 o 
   0  -1  11        0.56        0.68      0.33 o 
   1  -1  11       19.15       18.67      0.88 o 
   2  -1  11        0.12        0.18      0.28 o 
   3  -1  11        0.56        0.08      0.26 o 
   4  -1  11        7.57        5.17      0.66 o 
   5  -1  11       11.25       10.57      0.91 o 
   6  -1  11       22.93       26.32      1.03 o 
   7  -1  11        2.64        2.56      0.44 o 
  -2   0  11        6.60        5.15      0.66 o 
  -1   0  11        0.30        0.80      0.33 o 
   0   0  11       47.52       47.45      1.22 o 
   1   0  11       40.33       39.69      1.03 o 
   2   0  11       25.53       23.40      0.94 o 
   3   0  11       64.93       68.21      1.77 o 
   4   0  11       63.91       65.45      1.60 o 
   5   0  11      105.78      104.60      2.11 o 
   6   0  11        9.27        8.62      0.64 o 
   7   0  11       20.69       24.30      0.87 o 
  -2   1  11       21.70       21.85      1.29 o 
  -1   1  11       18.41       18.51      1.01 o 
   0   1  11        2.15        2.34      0.40 o 
   1   1  11        2.72        2.35      0.55 o 
   2   1  11        5.62        5.37      0.43 o 
   3   1  11       43.01       42.12      1.19 o 
   4   1  11       31.05       29.81      0.87 o 
   5   1  11        0.53        1.05      0.27 o 
   6   1  11        4.93        4.25      0.51 o 
   7   1  11        0.12        0.60      0.32 o 
   8   1  11       10.92       11.58      0.67 o 
  -2   2  11       25.66       25.37      1.72 o 
  -1   2  11        1.75        1.74      0.37 o 
   0   2  11       37.51       38.65      1.16 o 
   1   2  11       12.63       12.55      1.27 o 
   2   2  11       75.80       74.46      1.66 o 
   3   2  11       27.97       27.65      1.65 o 
   4   2  11       43.44       48.68      1.13 o 
   5   2  11        4.33        4.52      0.53 o 
   6   2  11       30.66       33.23      0.93 o 
   7   2  11       71.96       67.36      1.39 o 
   8   2  11       15.25       15.05      0.79 o 
  -2   3  11        1.20        1.14      0.51 o 
  -1   3  11        2.95        2.34      0.46 o 
   0   3  11        3.21        4.24      0.46 o 
   1   3  11       68.09       70.61      1.59 o 
   2   3  11        0.55        0.38      0.26 o 
   3   3  11       28.48       31.65      1.02 o 
   4   3  11       59.59       60.99      1.46 o 
   5   3  11       31.39       30.42      1.02 o 
   6   3  11        3.22        2.79      0.74 o 
   7   3  11       27.00       28.10      1.02 o 
   8   3  11       13.24       14.74      0.91 o 
  -2   4  11       45.02       47.76      1.53 o 
  -1   4  11        2.03        0.88      0.27 o 
   0   4  11       13.73       13.51      0.55 o 
   1   4  11       96.62      100.26      1.65 o 
   2   4  11       89.04       95.91      1.52 o 
   3   4  11        1.66        1.59      0.24 o 
   4   4  11       24.94       22.68      0.86 o 
   5   4  11        4.86        4.53      0.51 o 
   6   4  11       79.60       79.33      2.73 o 
   7   4  11       11.71       10.49      0.77 o 
   8   4  11        0.02       -0.08      0.33 o 
  -2   5  11       70.98       76.24      2.09 o 
  -1   5  11        9.38       11.15      0.68 o 
   0   5  11       86.80       96.46      2.10 o 
   1   5  11       58.04       59.44      1.16 o 
   2   5  11        0.16        0.24      0.20 o 
   3   5  11       17.20       16.62      0.59 o 
   4   5  11        4.92        4.76      0.36 o 
   5   5  11        5.72        5.67      0.41 o 
   6   5  11        0.67        1.04      0.38 o 
   7   5  11       58.21       55.52      1.72 o 
   8   5  11        0.32        0.24      0.33 o 
  -2   6  11       22.19       20.59      1.43 o 
  -1   6  11        0.30        0.32      0.35 o 
   0   6  11       12.77       12.27      0.81 o 
   1   6  11       17.98       18.44      0.61 o 
   2   6  11       46.85       46.92      1.32 o 
   3   6  11        7.79        9.45      0.76 o 
   4   6  11       13.72       13.72      0.87 o 
   5   6  11       27.23       29.06      1.19 o 
   6   6  11       60.40       60.29      1.32 o 
   7   6  11       10.51       10.08      0.54 o 
   8   6  11        1.69        1.90      0.59 o 
  -1   7  11       35.89       39.34      1.49 o 
   0   7  11       17.39       15.01      1.04 o 
   1   7  11       16.95       16.45      1.20 o 
   2   7  11       56.40       60.81      1.78 o 
   3   7  11       33.96       33.00      1.69 o 
   4   7  11        0.28        0.95      0.37 o 
   5   7  11       25.30       24.65      0.80 o 
   6   7  11      199.78      212.22      3.06 o 
   7   7  11       22.93       22.23      0.86 o 
   0   8  11       19.39       20.75      1.43 o 
   1   8  11       34.58       36.65      1.84 o 
   2   8  11        8.69        9.49      0.79 o 
   3   8  11       58.01       63.94      2.08 o 
   4   8  11        5.48        6.27      0.67 o 
   5   8  11       26.91       26.42      1.19 o 
   6   8  11       18.40       16.89      1.19 o 
   2   9  11       43.96       45.78      2.14 o 
   3   9  11        1.16        0.56      0.41 o 
   4   9  11        8.23        6.91      0.93 o 
   5   9  11        6.22        4.76      0.80 o 
   2  -1  12        2.58        1.21      0.48 o 
   3  -1  12        4.30        3.21      0.57 o 
   4  -1  12       30.98       30.38      1.37 o 
   1   0  12       30.26       28.64      1.05 o 
   2   0  12        6.34        7.48      0.80 o 
   3   0  12       52.02       54.33      1.53 o 
   4   0  12       39.78       39.60      2.21 o 
   5   0  12       46.38       45.78      1.66 o 
   6   0  12        8.32        9.04      1.37 o 
   0   1  12        1.29        1.27      0.37 o 
   1   1  12       58.76       60.18      1.57 o 
   2   1  12        0.41        0.56      0.30 o 
   3   1  12        5.14        4.86      0.47 o 
   4   1  12       48.99       46.98      1.16 o 
   5   1  12       33.12       36.64      1.03 o 
   6   1  12       11.91       12.52      0.95 o 
   0   2  12       30.09       30.95      1.10 o 
   1   2  12        5.20        4.80      0.81 o 
   2   2  12        9.25        8.57      0.90 o 
   3   2  12       12.68       11.60      0.81 o 
   4   2  12       18.03       20.18      0.89 o 
   5   2  12       76.05       76.42      1.79 o 
   6   2  12       80.45       84.74      1.92 o 
   7   2  12        0.14       -0.07      0.32 o 
  -1   3  12       17.64       18.81      1.03 o 
   0   3  12        4.91        4.53      0.50 o 
   1   3  12       27.74       28.53      1.33 o 
   2   3  12       37.90       38.88      1.20 o 
   3   3  12        5.55        4.47      0.51 o 
   4   3  12        0.96        0.74      0.30 o 
   5   3  12       33.42       33.25      1.13 o 
   6   3  12        0.01       -0.02      0.26 o 
   7   3  12        0.42        0.81      0.39 o 
   0   4  12      136.46      141.64      3.04 o 
   1   4  12       53.18       51.14      1.39 o 
   2   4  12       17.59       18.99      0.84 o 
   3   4  12        6.01        6.07      0.58 o 
   4   4  12       73.74       75.98      1.73 o 
   5   4  12        1.87        1.30      0.35 o 
   6   4  12       25.12       27.30      1.21 o 
   7   4  12       71.65       71.27      2.62 o 
   0   5  12       22.61       24.61      0.84 o 
   1   5  12       13.53       14.82      0.60 o 
   2   5  12        9.90        8.80      0.57 o 
   3   5  12        0.49        0.50      0.22 o 
   4   5  12        0.42        0.48      0.29 o 
   5   5  12       85.53       86.55      2.23 o 
   6   5  12        3.25        4.05      0.57 o 
   7   5  12       37.79       39.85      1.88 o 
   0   6  12        2.36        2.16      0.48 o 
   1   6  12      136.89      146.70      2.32 o 
   2   6  12       20.64       20.85      0.86 o 
   3   6  12       70.35       73.29      1.49 o 
   4   6  12        4.64        5.66      0.45 o 
   5   6  12       82.98       90.82      1.96 o 
   6   6  12       50.38       54.54      2.10 o 
   1   7  12        4.31        4.39      0.75 o 
   2   7  12        5.29        6.19      0.66 o 
   3   7  12       61.90       65.33      1.91 o 
   4   7  12       15.59       15.39      0.91 o 
   5   7  12        1.43        0.84      0.47 o 
   6   7  12        0.82        2.30      0.38 o 
   3   8  12        2.05        2.43      0.66 o 
   4   8  12       19.18       21.47      1.39 o 
   3   3  13        0.64        1.18      0.43 o 
   4   3  13        0.99        0.34      0.37 o 
   3   4  13        7.26        5.49      0.65 o 
   4   4  13       24.47       26.11      1.20 o 
   3   5  13       31.93       37.60      1.40 o 
   4   5  13       19.91       19.63      1.33 o 
                                                 
